# Supplementary material for: Single and multi-omic characterization of a porcine model of ethanol-induced hepatic fibrosis
Source: Epigenetics. 2025 Mar 4;20(1):2471127. doi: 10.1080/15592294.2025.2471127 (PMC11901410; doi:10.1080/15592294.2025.2471127)
Supplement: Supplement2.xlsx [file KEPI_A_2471127_SM5345.xlsx]

## Sheet: Sheet1
lncRNA_gene	lncRNA_transcript	partnerRNA_gene	partnerRNA_transcript	partnerRNA_biotype	direction	type	distance	subtype	location
XLOC_000024	TCONS_00000066	ENSSSCG00000004018	ENSSSCT00000051253	protein_coding	antisense	intergenic	59836	divergent	upstream
XLOC_000024	TCONS_00000068	ENSSSCG00000004018	ENSSSCT00000051253	protein_coding	antisense	intergenic	60515	divergent	upstream
XLOC_000024	TCONS_00000067	ENSSSCG00000004018	ENSSSCT00000051253	protein_coding	antisense	intergenic	59838	divergent	upstream
XLOC_000024	TCONS_00000064	ENSSSCG00000004018	ENSSSCT00000039396	protein_coding	antisense	intergenic	54959	divergent	upstream
XLOC_000024	TCONS_00000069	ENSSSCG00000004018	ENSSSCT00000039396	protein_coding	antisense	intergenic	60515	divergent	upstream
XLOC_000053	TCONS_00000148	ENSSSCG00000004029	ENSSSCT00000057600	protein_coding	antisense	intergenic	399399	convergent	downstream
XLOC_000053	TCONS_00000149	ENSSSCG00000004029	ENSSSCT00000057600	protein_coding	antisense	intergenic	399399	convergent	downstream
XLOC_000053	TCONS_00000150	ENSSSCG00000004029	ENSSSCT00000057600	protein_coding	antisense	intergenic	399399	convergent	downstream
XLOC_000402	TCONS_00000886	ENSSSCG00000004209	ENSSSCT00000063294	protein_coding	sense	genic	0	nested	intronic
XLOC_000413	TCONS_00000918	ENSSSCG00000035700	ENSSSCT00000064634	protein_coding	antisense	intergenic	11583	divergent	upstream
XLOC_000413	TCONS_00000912	ENSSSCG00000035700	ENSSSCT00000064634	protein_coding	antisense	intergenic	78	divergent	upstream
XLOC_000413	TCONS_00000914	ENSSSCG00000035700	ENSSSCT00000064634	protein_coding	antisense	intergenic	8039	divergent	upstream
XLOC_000413	TCONS_00000910	ENSSSCG00000035700	ENSSSCT00000064634	protein_coding	antisense	intergenic	55	divergent	upstream
XLOC_000413	TCONS_00000913	ENSSSCG00000035700	ENSSSCT00000064634	protein_coding	antisense	intergenic	7290	divergent	upstream
XLOC_000413	TCONS_00000915	ENSSSCG00000035700	ENSSSCT00000064634	protein_coding	antisense	intergenic	8252	divergent	upstream
XLOC_000413	TCONS_00000917	ENSSSCG00000035700	ENSSSCT00000064634	protein_coding	antisense	intergenic	11555	divergent	upstream
XLOC_000413	TCONS_00000911	ENSSSCG00000035700	ENSSSCT00000064634	protein_coding	antisense	intergenic	59	divergent	upstream
XLOC_000786	TCONS_00001659	ENSSSCG00000025703	ENSSSCT00000004881	protein_coding	antisense	intergenic	27998	divergent	upstream
XLOC_000980	TCONS_00002085	ENSSSCG00000004542	ENSSSCT00000064163	protein_coding	antisense	intergenic	164	divergent	upstream
XLOC_001177	TCONS_00002429	ENSSSCG00000004596	ENSSSCT00000005077	protein_coding	antisense	genic	0	overlapping	intronic
XLOC_001177	TCONS_00002431	ENSSSCG00000004596	ENSSSCT00000040535	protein_coding	antisense	genic	0	overlapping	intronic
XLOC_001197	TCONS_00002452	ENSSSCG00000004597	ENSSSCT00000005078	protein_coding	antisense	intergenic	4140	convergent	downstream
XLOC_001197	TCONS_00002454	ENSSSCG00000004597	ENSSSCT00000005078	protein_coding	antisense	intergenic	4140	convergent	downstream
XLOC_001197	TCONS_00002453	ENSSSCG00000004597	ENSSSCT00000005078	protein_coding	antisense	intergenic	4140	convergent	downstream
XLOC_001542	TCONS_00003447	ENSSSCG00000004874	ENSSSCT00000005380	protein_coding	antisense	genic	0	overlapping	intronic
XLOC_001801	TCONS_00003978	ENSSSCG00000005041	ENSSSCT00000047893	protein_coding	antisense	intergenic	5146	convergent	downstream
XLOC_001801	TCONS_00003979	ENSSSCG00000005041	ENSSSCT00000047893	protein_coding	antisense	intergenic	5146	convergent	downstream
XLOC_002171	TCONS_00004730	ENSSSCG00000005222	ENSSSCT00000005755	protein_coding	antisense	genic	0	overlapping	intronic
XLOC_002180	TCONS_00004760	ENSSSCG00000005225	ENSSSCT00000005759	protein_coding	sense	intergenic	298	same_strand	downstream
XLOC_002426	TCONS_00005391	ENSSSCG00000039896	ENSSSCT00000065412	protein_coding	sense	genic	0	overlapping	intronic
XLOC_002456	TCONS_00005462	ENSSSCG00000021386	ENSSSCT00000060803	protein_coding	antisense	intergenic	2999	convergent	downstream
XLOC_002626	TCONS_00006016	ENSSSCG00000005673	ENSSSCT00000006236	protein_coding	antisense	intergenic	127408	divergent	upstream
XLOC_002626	TCONS_00006007	ENSSSCG00000005673	ENSSSCT00000006236	protein_coding	antisense	intergenic	120232	divergent	upstream
XLOC_002626	TCONS_00006009	ENSSSCG00000005673	ENSSSCT00000006236	protein_coding	antisense	intergenic	120295	divergent	upstream
XLOC_002626	TCONS_00006008	ENSSSCG00000005673	ENSSSCT00000006236	protein_coding	antisense	intergenic	120287	divergent	upstream
XLOC_002626	TCONS_00006010	ENSSSCG00000005673	ENSSSCT00000006236	protein_coding	antisense	intergenic	120297	divergent	upstream
XLOC_002727	TCONS_00006335	ENSSSCG00000004022	ENSSSCT00000044784	protein_coding	antisense	intergenic	2034	convergent	downstream
XLOC_002727	TCONS_00006336	ENSSSCG00000004022	ENSSSCT00000044784	protein_coding	antisense	intergenic	2034	convergent	downstream
XLOC_003058	TCONS_00007026	ENSSSCG00000004177	ENSSSCT00000062386	protein_coding	sense	intergenic	76347	same_strand	downstream
XLOC_003058	TCONS_00007027	ENSSSCG00000004177	ENSSSCT00000062386	protein_coding	sense	intergenic	84529	same_strand	downstream
XLOC_003058	TCONS_00007028	ENSSSCG00000004177	ENSSSCT00000004616	protein_coding	sense	intergenic	76280	same_strand	downstream
XLOC_003058	TCONS_00007025	ENSSSCG00000004177	ENSSSCT00000062386	protein_coding	sense	intergenic	86037	same_strand	downstream
XLOC_003095	TCONS_00007131	ENSSSCG00000004218	ENSSSCT00000004661	protein_coding	sense	intergenic	253993	same_strand	upstream
XLOC_003095	TCONS_00007130	ENSSSCG00000004218	ENSSSCT00000004661	protein_coding	sense	intergenic	253993	same_strand	upstream
XLOC_003113	TCONS_00007175	ENSSSCG00000004225	ENSSSCT00000044248	protein_coding	sense	intergenic	2155	same_strand	downstream
XLOC_003243	TCONS_00007474	ENSSSCG00000004332	ENSSSCT00000064722	protein_coding	sense	genic	0	overlapping	intronic
XLOC_003896	TCONS_00009371	ENSSSCG00000005786	ENSSSCT00000006362	protein_coding	antisense	intergenic	13328	convergent	downstream
XLOC_003896	TCONS_00009374	ENSSSCG00000005786	ENSSSCT00000006362	protein_coding	antisense	intergenic	19321	convergent	downstream
XLOC_003896	TCONS_00009372	ENSSSCG00000005786	ENSSSCT00000006362	protein_coding	antisense	intergenic	13328	convergent	downstream
XLOC_003896	TCONS_00009373	ENSSSCG00000005786	ENSSSCT00000006362	protein_coding	antisense	intergenic	19284	convergent	downstream
XLOC_003910	TCONS_00009430	ENSSSCG00000023533	ENSSSCT00000023890	protein_coding	sense	intergenic	32468	same_strand	upstream
XLOC_003910	TCONS_00009433	ENSSSCG00000023533	ENSSSCT00000023890	protein_coding	sense	intergenic	39744	same_strand	upstream
XLOC_003910	TCONS_00009422	ENSSSCG00000023533	ENSSSCT00000023890	protein_coding	sense	intergenic	5373	same_strand	upstream
XLOC_003910	TCONS_00009428	ENSSSCG00000023533	ENSSSCT00000023890	protein_coding	sense	intergenic	25506	same_strand	upstream
XLOC_003910	TCONS_00009423	ENSSSCG00000023533	ENSSSCT00000023890	protein_coding	sense	intergenic	5373	same_strand	upstream
XLOC_003923	TCONS_00009447	ENSSSCG00000004861	ENSSSCT00000005367	protein_coding	sense	intergenic	68046	same_strand	downstream
XLOC_003923	TCONS_00009450	ENSSSCG00000004861	ENSSSCT00000005367	protein_coding	sense	intergenic	68046	same_strand	downstream
XLOC_003923	TCONS_00009451	ENSSSCG00000004861	ENSSSCT00000005367	protein_coding	sense	intergenic	42640	same_strand	downstream
XLOC_003945	TCONS_00009495	ENSSSCG00000038398	ENSSSCT00000045454	protein_coding	antisense	intergenic	11048	convergent	downstream
XLOC_004322	TCONS_00010357	ENSSSCG00000040246	ENSSSCT00000034301	protein_coding	antisense	genic	0	containing	intronic
XLOC_004325	TCONS_00010360	ENSSSCG00000040246	ENSSSCT00000034301	protein_coding	antisense	genic	0	containing	intronic
XLOC_004326	TCONS_00010361	ENSSSCG00000028406	ENSSSCT00000005693	protein_coding	sense	genic	0	overlapping	intronic
XLOC_004329	TCONS_00010364	ENSSSCG00000035294	ENSSSCT00000048324	protein_coding	sense	genic	0	nested	intronic
XLOC_004682	TCONS_00011137	ENSSSCG00000005393	ENSSSCT00000049737	protein_coding	antisense	genic	0	overlapping	intronic
XLOC_004682	TCONS_00011124	ENSSSCG00000005393	ENSSSCT00000047466	protein_coding	antisense	genic	0	containing	intronic
XLOC_004682	TCONS_00011128	ENSSSCG00000005393	ENSSSCT00000005936	protein_coding	antisense	genic	0	containing	intronic
XLOC_004682	TCONS_00011134	ENSSSCG00000005393	ENSSSCT00000047466	protein_coding	antisense	genic	0	overlapping	intronic
XLOC_004682	TCONS_00011132	ENSSSCG00000005393	ENSSSCT00000005936	protein_coding	antisense	genic	0	nested	exonic
XLOC_004682	TCONS_00011126	ENSSSCG00000035245	ENSSSCT00000057596	protein_coding	sense	genic	0	containing	intronic
XLOC_004682	TCONS_00011133	ENSSSCG00000005393	ENSSSCT00000047466	protein_coding	antisense	genic	0	overlapping	intronic
XLOC_004682	TCONS_00011127	ENSSSCG00000005393	ENSSSCT00000049737	protein_coding	antisense	genic	0	nested	intronic
XLOC_004682	TCONS_00011125	ENSSSCG00000005393	ENSSSCT00000005936	protein_coding	antisense	genic	0	overlapping	exonic
XLOC_004722	TCONS_00011232	ENSSSCG00000005436	ENSSSCT00000005980	protein_coding	antisense	intergenic	23590	divergent	upstream
XLOC_004722	TCONS_00011229	ENSSSCG00000005436	ENSSSCT00000005980	protein_coding	antisense	intergenic	324	divergent	upstream
XLOC_004722	TCONS_00011230	ENSSSCG00000005436	ENSSSCT00000005980	protein_coding	antisense	intergenic	317	divergent	upstream
XLOC_004722	TCONS_00011233	ENSSSCG00000005436	ENSSSCT00000005980	protein_coding	antisense	intergenic	23399	divergent	upstream
XLOC_004722	TCONS_00011231	ENSSSCG00000005436	ENSSSCT00000005980	protein_coding	antisense	intergenic	302	divergent	upstream
XLOC_004722	TCONS_00011213	ENSSSCG00000005436	ENSSSCT00000005980	protein_coding	antisense	intergenic	23346	divergent	upstream
XLOC_005020	TCONS_00012249	ENSSSCG00000037804	ENSSSCT00000062909	protein_coding	antisense	intergenic	52171	convergent	downstream
XLOC_005020	TCONS_00012163	ENSSSCG00000037933	ENSSSCT00000042262	protein_coding	antisense	genic	0	containing	intronic
XLOC_005020	TCONS_00012161	ENSSSCG00000037933	ENSSSCT00000042262	protein_coding	antisense	intergenic	59371	convergent	downstream
XLOC_005020	TCONS_00012192	ENSSSCG00000037933	ENSSSCT00000042262	protein_coding	antisense	intergenic	40023	divergent	upstream
XLOC_005020	TCONS_00012162	ENSSSCG00000037933	ENSSSCT00000042262	protein_coding	antisense	genic	0	containing	intronic
XLOC_005052	TCONS_00012200	ENSSSCG00000037933	ENSSSCT00000042262	protein_coding	antisense	intergenic	82511	divergent	upstream
XLOC_005076	TCONS_00012226	ENSSSCG00000037804	ENSSSCT00000062909	protein_coding	antisense	intergenic	128442	convergent	downstream
XLOC_005076	TCONS_00012227	ENSSSCG00000037804	ENSSSCT00000062909	protein_coding	antisense	intergenic	128442	convergent	downstream
XLOC_005077	TCONS_00012228	ENSSSCG00000037804	ENSSSCT00000062909	protein_coding	antisense	intergenic	118382	convergent	downstream
XLOC_005097	TCONS_00012250	ENSSSCG00000037804	ENSSSCT00000062909	protein_coding	antisense	intergenic	47152	convergent	downstream
XLOC_005192	TCONS_00012439	ENSSSCG00000028178	ENSSSCT00000049181	protein_coding	antisense	genic	0	containing	intronic
XLOC_005198	TCONS_00012445	ENSSSCG00000028178	ENSSSCT00000049181	protein_coding	antisense	intergenic	3649	divergent	upstream
XLOC_005348	TCONS_00012891	ENSSSCG00000010952	ENSSSCT00000011987	protein_coding	sense	genic	0	nested	intronic
XLOC_005399	TCONS_00013085	ENSSSCG00000037801	ENSSSCT00000041082	protein_coding	antisense	intergenic	47414	divergent	upstream
XLOC_005399	TCONS_00013087	ENSSSCG00000023807	ENSSSCT00000050582	protein_coding	antisense	genic	0	overlapping	intronic
XLOC_005399	TCONS_00013086	ENSSSCG00000030408	ENSSSCT00000026775	protein_coding	sense	genic	0	overlapping	intronic
XLOC_005703	TCONS_00013683	ENSSSCG00000011102	ENSSSCT00000034324	protein_coding	antisense	intergenic	132829	divergent	upstream
XLOC_005749	TCONS_00013832	ENSSSCG00000011147	ENSSSCT00000041369	protein_coding	sense	genic	0	overlapping	intronic
XLOC_006712	TCONS_00016251	ENSSSCG00000021708	ENSSSCT00000025000	protein_coding	antisense	intergenic	16015	convergent	downstream
XLOC_006712	TCONS_00016252	ENSSSCG00000021708	ENSSSCT00000025000	protein_coding	antisense	intergenic	16015	convergent	downstream
XLOC_006922	TCONS_00016639	ENSSSCG00000040790	ENSSSCT00000035032	protein_coding	sense	intergenic	755680	same_strand	downstream
XLOC_006952	TCONS_00016747	ENSSSCG00000031946	ENSSSCT00000040204	protein_coding	sense	intergenic	155	same_strand	downstream
XLOC_006952	TCONS_00016746	ENSSSCG00000031946	ENSSSCT00000040204	protein_coding	sense	genic	0	overlapping	intronic
XLOC_006952	TCONS_00016745	ENSSSCG00000031946	ENSSSCT00000040204	protein_coding	sense	genic	0	overlapping	intronic
XLOC_007009	TCONS_00016755	ENSSSCG00000031946	ENSSSCT00000040204	protein_coding	sense	intergenic	79382	same_strand	downstream
XLOC_007013	TCONS_00016759	ENSSSCG00000031946	ENSSSCT00000040204	protein_coding	sense	intergenic	144944	same_strand	downstream
XLOC_007019	TCONS_00016766	ENSSSCG00000031946	ENSSSCT00000040204	protein_coding	sense	intergenic	241152	same_strand	downstream
XLOC_007029	TCONS_00016778	ENSSSCG00000031946	ENSSSCT00000040204	protein_coding	sense	intergenic	342654	same_strand	downstream
XLOC_007031	TCONS_00016780	ENSSSCG00000031946	ENSSSCT00000040204	protein_coding	sense	intergenic	367766	same_strand	downstream
XLOC_007045	TCONS_00016795	ENSSSCG00000031946	ENSSSCT00000040204	protein_coding	sense	intergenic	420407	same_strand	downstream
XLOC_007241	TCONS_00017121	ENSSSCG00000034763	ENSSSCT00000043241	protein_coding	antisense	intergenic	133782	convergent	downstream
XLOC_007384	TCONS_00017571	ENSSSCG00000032276	ENSSSCT00000049352	protein_coding	sense	intergenic	39101	same_strand	upstream
XLOC_007384	TCONS_00017572	ENSSSCG00000032276	ENSSSCT00000049352	protein_coding	sense	intergenic	39101	same_strand	upstream
XLOC_007387	TCONS_00017578	ENSSSCG00000009338	ENSSSCT00000010234	protein_coding	antisense	genic	0	overlapping	exonic
XLOC_007387	TCONS_00017577	ENSSSCG00000009338	ENSSSCT00000010234	protein_coding	antisense	intergenic	5029	divergent	upstream
XLOC_007790	TCONS_00018438	ENSSSCG00000035248	ENSSSCT00000043099	protein_coding	antisense	genic	0	containing	intronic
XLOC_007790	TCONS_00018473	ENSSSCG00000035248	ENSSSCT00000043099	protein_coding	antisense	intergenic	57831	convergent	downstream
XLOC_007790	TCONS_00018437	ENSSSCG00000035248	ENSSSCT00000043099	protein_coding	antisense	intergenic	66157	divergent	upstream
XLOC_007790	TCONS_00018475	ENSSSCG00000035248	ENSSSCT00000043099	protein_coding	antisense	intergenic	57831	convergent	downstream
XLOC_007790	TCONS_00018454	ENSSSCG00000035248	ENSSSCT00000043099	protein_coding	antisense	genic	0	containing	intronic
XLOC_007790	TCONS_00018389	ENSSSCG00000035248	ENSSSCT00000043099	protein_coding	antisense	genic	0	containing	exonic
XLOC_007790	TCONS_00018477	ENSSSCG00000035248	ENSSSCT00000043099	protein_coding	antisense	intergenic	60623	convergent	downstream
XLOC_007790	TCONS_00018476	ENSSSCG00000035248	ENSSSCT00000043099	protein_coding	antisense	intergenic	60623	convergent	downstream
XLOC_007790	TCONS_00018507	ENSSSCG00000035248	ENSSSCT00000043099	protein_coding	antisense	intergenic	149202	convergent	downstream
XLOC_007790	TCONS_00018479	ENSSSCG00000035248	ENSSSCT00000043099	protein_coding	antisense	intergenic	65046	convergent	downstream
XLOC_007790	TCONS_00018478	ENSSSCG00000035248	ENSSSCT00000043099	protein_coding	antisense	intergenic	60623	convergent	downstream
XLOC_007790	TCONS_00018514	ENSSSCG00000035248	ENSSSCT00000043099	protein_coding	antisense	intergenic	184060	convergent	downstream
XLOC_007790	TCONS_00018474	ENSSSCG00000035248	ENSSSCT00000043099	protein_coding	antisense	intergenic	57831	convergent	downstream
XLOC_007790	TCONS_00018452	ENSSSCG00000035248	ENSSSCT00000043099	protein_coding	antisense	genic	0	containing	intronic
XLOC_007790	TCONS_00018422	ENSSSCG00000035248	ENSSSCT00000043099	protein_coding	antisense	genic	0	containing	exonic
XLOC_007790	TCONS_00018480	ENSSSCG00000035248	ENSSSCT00000043099	protein_coding	antisense	intergenic	65046	convergent	downstream
XLOC_007790	TCONS_00018440	ENSSSCG00000035248	ENSSSCT00000043099	protein_coding	antisense	genic	0	containing	intronic
XLOC_007790	TCONS_00018472	ENSSSCG00000035248	ENSSSCT00000043099	protein_coding	antisense	intergenic	57831	convergent	downstream
XLOC_007827	TCONS_00018431	ENSSSCG00000035248	ENSSSCT00000043099	protein_coding	antisense	intergenic	126840	divergent	upstream
XLOC_007829	TCONS_00018433	ENSSSCG00000035248	ENSSSCT00000043099	protein_coding	antisense	intergenic	33643	divergent	upstream
XLOC_007874	TCONS_00018497	ENSSSCG00000035248	ENSSSCT00000043099	protein_coding	antisense	intergenic	128114	convergent	downstream
XLOC_008060	TCONS_00018808	ENSSSCG00000009545	ENSSSCT00000010463	protein_coding	antisense	genic	0	overlapping	exonic
XLOC_008060	TCONS_00018805	ENSSSCG00000009545	ENSSSCT00000010463	protein_coding	antisense	genic	0	overlapping	exonic
XLOC_008060	TCONS_00018806	ENSSSCG00000009545	ENSSSCT00000010463	protein_coding	antisense	genic	0	overlapping	exonic
XLOC_008060	TCONS_00018807	ENSSSCG00000009545	ENSSSCT00000010463	protein_coding	antisense	genic	0	overlapping	exonic
XLOC_008079	TCONS_00018874	ENSSSCG00000009560	ENSSSCT00000051865	protein_coding	antisense	intergenic	482	divergent	upstream
XLOC_008079	TCONS_00018873	ENSSSCG00000009560	ENSSSCT00000051865	protein_coding	antisense	intergenic	2224	divergent	upstream
XLOC_008079	TCONS_00018876	ENSSSCG00000009560	ENSSSCT00000051865	protein_coding	antisense	intergenic	213	divergent	upstream
XLOC_008079	TCONS_00018875	ENSSSCG00000009560	ENSSSCT00000051865	protein_coding	antisense	intergenic	289	divergent	upstream
XLOC_008514	TCONS_00020440	ENSSSCG00000033228	ENSSSCT00000061632	protein_coding	antisense	intergenic	26946	convergent	downstream
XLOC_008514	TCONS_00020442	ENSSSCG00000033228	ENSSSCT00000061632	protein_coding	antisense	intergenic	26946	convergent	downstream
XLOC_008514	TCONS_00020441	ENSSSCG00000033228	ENSSSCT00000061632	protein_coding	antisense	intergenic	26946	convergent	downstream
XLOC_008514	TCONS_00020439	ENSSSCG00000040773	ENSSSCT00000048912	protein_coding	antisense	intergenic	26664	divergent	upstream
XLOC_008559	TCONS_00020516	ENSSSCG00000017614	ENSSSCT00000035478	protein_coding	antisense	intergenic	198	divergent	upstream
XLOC_008559	TCONS_00020515	ENSSSCG00000017614	ENSSSCT00000035478	protein_coding	antisense	intergenic	181	divergent	upstream
XLOC_008616	TCONS_00020701	ENSSSCG00000022417	ENSSSCT00000023424	protein_coding	antisense	genic	0	overlapping	exonic
XLOC_008815	TCONS_00021490	ENSSSCG00000029441	ENSSSCT00000064728	protein_coding	antisense	genic	0	overlapping	exonic
XLOC_008815	TCONS_00021484	ENSSSCG00000029441	ENSSSCT00000066146	protein_coding	antisense	genic	0	containing	intronic
XLOC_008815	TCONS_00021486	ENSSSCG00000018003	ENSSSCT00000061472	protein_coding	antisense	genic	0	overlapping	intronic
XLOC_008892	TCONS_00021600	ENSSSCG00000018023	ENSSSCT00000039165	protein_coding	sense	intergenic	70406	same_strand	downstream
XLOC_008892	TCONS_00021599	ENSSSCG00000018023	ENSSSCT00000039165	protein_coding	sense	intergenic	68999	same_strand	downstream
XLOC_008892	TCONS_00021598	ENSSSCG00000018023	ENSSSCT00000039165	protein_coding	sense	intergenic	68999	same_strand	downstream
XLOC_008892	TCONS_00021597	ENSSSCG00000018023	ENSSSCT00000039165	protein_coding	sense	intergenic	68999	same_strand	downstream
XLOC_008892	TCONS_00021602	ENSSSCG00000018023	ENSSSCT00000039165	protein_coding	sense	intergenic	115384	same_strand	downstream
XLOC_008892	TCONS_00021601	ENSSSCG00000018023	ENSSSCT00000039165	protein_coding	sense	intergenic	70522	same_strand	downstream
XLOC_008989	TCONS_00021823	ENSSSCG00000034696	ENSSSCT00000059548	protein_coding	sense	genic	0	containing	intronic
XLOC_008989	TCONS_00021821	ENSSSCG00000034696	ENSSSCT00000059548	protein_coding	sense	genic	0	containing	intronic
XLOC_008989	TCONS_00021822	ENSSSCG00000034696	ENSSSCT00000059548	protein_coding	sense	genic	0	containing	intronic
XLOC_009016	TCONS_00021923	ENSSSCG00000034891	ENSSSCT00000053975	protein_coding	sense	intergenic	786	same_strand	downstream
XLOC_009065	TCONS_00022131	ENSSSCG00000017177	ENSSSCT00000040901	protein_coding	antisense	genic	0	overlapping	exonic
XLOC_009152	TCONS_00022388	ENSSSCG00000017260	ENSSSCT00000060624	protein_coding	antisense	intergenic	256	divergent	upstream
XLOC_009152	TCONS_00022387	ENSSSCG00000017260	ENSSSCT00000060624	protein_coding	antisense	intergenic	256	divergent	upstream
XLOC_009183	TCONS_00022488	ENSSSCG00000039909	ENSSSCT00000018812	protein_coding	antisense	genic	0	overlapping	exonic
XLOC_009240	TCONS_00022655	ENSSSCG00000017355	ENSSSCT00000037733	protein_coding	sense	intergenic	3462	same_strand	upstream
XLOC_009319	TCONS_00022927	ENSSSCG00000017507	ENSSSCT00000019060	protein_coding	sense	intergenic	245	same_strand	upstream
XLOC_009613	TCONS_00023841	ENSSSCG00000017801	ENSSSCT00000019373	protein_coding	sense	intergenic	4767	same_strand	downstream
XLOC_009613	TCONS_00023840	ENSSSCG00000017801	ENSSSCT00000019373	protein_coding	sense	intergenic	5251	same_strand	downstream
XLOC_009613	TCONS_00023843	ENSSSCG00000017801	ENSSSCT00000019373	protein_coding	sense	intergenic	4263	same_strand	downstream
XLOC_009613	TCONS_00023842	ENSSSCG00000017801	ENSSSCT00000019373	protein_coding	sense	intergenic	4279	same_strand	downstream
XLOC_009858	TCONS_00024651	ENSSSCG00000035671	ENSSSCT00000038619	protein_coding	sense	genic	0	overlapping	intronic
XLOC_010178	TCONS_00025238	ENSSSCG00000011254	ENSSSCT00000012321	protein_coding	sense	genic	0	overlapping	intronic
XLOC_010279	TCONS_00025661	ENSSSCG00000011346	ENSSSCT00000012423	protein_coding	antisense	intergenic	5542	convergent	downstream
XLOC_010279	TCONS_00025660	ENSSSCG00000011347	ENSSSCT00000037282	protein_coding	antisense	genic	0	overlapping	exonic
XLOC_010279	TCONS_00025657	ENSSSCG00000011347	ENSSSCT00000012424	protein_coding	antisense	genic	0	overlapping	exonic
XLOC_010279	TCONS_00025659	ENSSSCG00000011347	ENSSSCT00000037282	protein_coding	antisense	genic	0	overlapping	exonic
XLOC_010279	TCONS_00025658	ENSSSCG00000011347	ENSSSCT00000037282	protein_coding	antisense	genic	0	overlapping	exonic
XLOC_010511	TCONS_00026267	ENSSSCG00000011498	ENSSSCT00000012582	protein_coding	sense	intergenic	271	same_strand	upstream
XLOC_010511	TCONS_00026272	ENSSSCG00000011498	ENSSSCT00000012582	protein_coding	sense	intergenic	271	same_strand	upstream
XLOC_010511	TCONS_00026276	ENSSSCG00000011498	ENSSSCT00000012582	protein_coding	sense	intergenic	271	same_strand	upstream
XLOC_010511	TCONS_00026277	ENSSSCG00000011498	ENSSSCT00000012582	protein_coding	sense	intergenic	271	same_strand	upstream
XLOC_010581	TCONS_00026359	ENSSSCG00000033199	ENSSSCT00000036903	protein_coding	antisense	intergenic	355896	convergent	downstream
XLOC_010582	TCONS_00026360	ENSSSCG00000033199	ENSSSCT00000036903	protein_coding	antisense	intergenic	178852	convergent	downstream
XLOC_010774	TCONS_00026989	ENSSSCG00000011666	ENSSSCT00000036993	protein_coding	sense	intergenic	761	same_strand	downstream
XLOC_010899	TCONS_00027239	ENSSSCG00000032550	ENSSSCT00000060103	protein_coding	antisense	intergenic	29708	convergent	downstream
XLOC_010915	TCONS_00027255	ENSSSCG00000032550	ENSSSCT00000060103	protein_coding	antisense	intergenic	12999	divergent	upstream
XLOC_011003	TCONS_00027419	ENSSSCG00000029352	ENSSSCT00000039180	protein_coding	antisense	intergenic	27293	convergent	downstream
XLOC_011005	TCONS_00027421	ENSSSCG00000029352	ENSSSCT00000039180	protein_coding	antisense	intergenic	5506	convergent	downstream
XLOC_011005	TCONS_00027423	ENSSSCG00000029352	ENSSSCT00000039180	protein_coding	antisense	intergenic	5506	convergent	downstream
XLOC_011005	TCONS_00027422	ENSSSCG00000029352	ENSSSCT00000039180	protein_coding	antisense	intergenic	5506	convergent	downstream
XLOC_011061	TCONS_00027537	ENSSSCG00000011741	ENSSSCT00000012852	protein_coding	antisense	intergenic	18732	convergent	downstream
XLOC_011061	TCONS_00027533	ENSSSCG00000011741	ENSSSCT00000012852	protein_coding	antisense	intergenic	30358	convergent	downstream
XLOC_011061	TCONS_00027539	ENSSSCG00000011741	ENSSSCT00000012852	protein_coding	antisense	intergenic	18732	convergent	downstream
XLOC_011061	TCONS_00027536	ENSSSCG00000011741	ENSSSCT00000012852	protein_coding	antisense	intergenic	18732	convergent	downstream
XLOC_011061	TCONS_00027534	ENSSSCG00000011741	ENSSSCT00000012852	protein_coding	antisense	intergenic	18732	convergent	downstream
XLOC_011061	TCONS_00027540	ENSSSCG00000011741	ENSSSCT00000012852	protein_coding	antisense	intergenic	18732	convergent	downstream
XLOC_011061	TCONS_00027535	ENSSSCG00000011741	ENSSSCT00000012852	protein_coding	antisense	intergenic	18732	convergent	downstream
XLOC_011392	TCONS_00028226	ENSSSCG00000011811	ENSSSCT00000023546	protein_coding	sense	genic	0	overlapping	intronic
XLOC_011418	TCONS_00028287	ENSSSCG00000011828	ENSSSCT00000012940	protein_coding	sense	intergenic	120608	same_strand	downstream
XLOC_011418	TCONS_00028290	ENSSSCG00000011828	ENSSSCT00000012940	protein_coding	sense	intergenic	134644	same_strand	downstream
XLOC_011418	TCONS_00028289	ENSSSCG00000011828	ENSSSCT00000012940	protein_coding	sense	intergenic	129519	same_strand	downstream
XLOC_011418	TCONS_00028288	ENSSSCG00000011828	ENSSSCT00000012940	protein_coding	sense	intergenic	120642	same_strand	downstream
XLOC_011530	TCONS_00028968	ENSSSCG00000035267	ENSSSCT00000052366	protein_coding	sense	intergenic	3927	same_strand	downstream
XLOC_012190	TCONS_00029641	ENSSSCG00000024623	ENSSSCT00000027672	protein_coding	sense	intergenic	148152	same_strand	upstream
XLOC_012190	TCONS_00029647	ENSSSCG00000024623	ENSSSCT00000027672	protein_coding	sense	intergenic	155846	same_strand	upstream
XLOC_012190	TCONS_00029642	ENSSSCG00000024623	ENSSSCT00000027672	protein_coding	sense	intergenic	236994	same_strand	upstream
XLOC_012190	TCONS_00029640	ENSSSCG00000024623	ENSSSCT00000027672	protein_coding	sense	intergenic	155846	same_strand	upstream
XLOC_012190	TCONS_00029645	ENSSSCG00000024623	ENSSSCT00000027672	protein_coding	sense	intergenic	155846	same_strand	upstream
XLOC_012190	TCONS_00029638	ENSSSCG00000024623	ENSSSCT00000027672	protein_coding	sense	intergenic	236994	same_strand	upstream
XLOC_012190	TCONS_00029644	ENSSSCG00000024623	ENSSSCT00000027672	protein_coding	sense	intergenic	155846	same_strand	upstream
XLOC_012190	TCONS_00029646	ENSSSCG00000024623	ENSSSCT00000027672	protein_coding	sense	intergenic	155846	same_strand	upstream
XLOC_012190	TCONS_00029639	ENSSSCG00000024623	ENSSSCT00000027672	protein_coding	sense	intergenic	155846	same_strand	upstream
XLOC_012190	TCONS_00029643	ENSSSCG00000024623	ENSSSCT00000027672	protein_coding	sense	intergenic	148152	same_strand	upstream
XLOC_012438	TCONS_00030047	ENSSSCG00000034933	ENSSSCT00000062513	protein_coding	sense	intergenic	3740	same_strand	downstream
XLOC_012438	TCONS_00030048	ENSSSCG00000034933	ENSSSCT00000062513	protein_coding	sense	intergenic	3755	same_strand	downstream
XLOC_012465	TCONS_00030136	ENSSSCG00000038948	ENSSSCT00000052410	protein_coding	sense	intergenic	39014	same_strand	downstream
XLOC_012465	TCONS_00030138	ENSSSCG00000038948	ENSSSCT00000052410	protein_coding	sense	intergenic	39102	same_strand	downstream
XLOC_012465	TCONS_00030137	ENSSSCG00000038948	ENSSSCT00000052410	protein_coding	sense	intergenic	39014	same_strand	downstream
XLOC_012473	TCONS_00030166	ENSSSCG00000012071	ENSSSCT00000013203	protein_coding	sense	genic	0	overlapping	intronic
XLOC_012701	TCONS_00030871	ENSSSCG00000011295	ENSSSCT00000055027	protein_coding	antisense	intergenic	34344	divergent	upstream
XLOC_012739	TCONS_00031010	ENSSSCG00000011336	ENSSSCT00000012413	protein_coding	sense	genic	0	containing	intronic
XLOC_012849	TCONS_00031542	ENSSSCG00000031791	ENSSSCT00000046332	protein_coding	sense	genic	0	containing	intronic
XLOC_013637	TCONS_00033099	ENSSSCG00000011734	ENSSSCT00000012845	protein_coding	antisense	intergenic	86439	convergent	downstream
XLOC_013824	TCONS_00033453	ENSSSCG00000011767	ENSSSCT00000060925	protein_coding	antisense	intergenic	1	divergent	upstream
XLOC_013888	TCONS_00033630	ENSSSCG00000036406	ENSSSCT00000056426	protein_coding	sense	intergenic	27062	same_strand	upstream
XLOC_013891	TCONS_00033633	ENSSSCG00000037108	ENSSSCT00000058036	protein_coding	antisense	intergenic	36167	divergent	upstream
XLOC_013892	TCONS_00033634	ENSSSCG00000037108	ENSSSCT00000058036	protein_coding	antisense	genic	0	containing	exonic
XLOC_013896	TCONS_00033639	ENSSSCG00000037108	ENSSSCT00000058036	protein_coding	antisense	intergenic	18661	divergent	upstream
XLOC_014028	TCONS_00033941	ENSSSCG00000036766	ENSSSCT00000045256	protein_coding	sense	intergenic	1012	same_strand	downstream
XLOC_014326	TCONS_00034650	ENSSSCG00000001489	ENSSSCT00000001661	protein_coding	sense	intergenic	9474	same_strand	upstream
XLOC_014440	TCONS_00034829	ENSSSCG00000012021	ENSSSCT00000031854	protein_coding	sense	intergenic	43231	same_strand	downstream
XLOC_014440	TCONS_00034840	ENSSSCG00000012021	ENSSSCT00000031854	protein_coding	sense	intergenic	43241	same_strand	downstream
XLOC_014440	TCONS_00034850	ENSSSCG00000012021	ENSSSCT00000031854	protein_coding	sense	intergenic	54693	same_strand	downstream
XLOC_014440	TCONS_00034848	ENSSSCG00000012021	ENSSSCT00000031854	protein_coding	sense	intergenic	54693	same_strand	downstream
XLOC_014440	TCONS_00034828	ENSSSCG00000012021	ENSSSCT00000031854	protein_coding	sense	intergenic	54776	same_strand	downstream
XLOC_014440	TCONS_00034830	ENSSSCG00000012021	ENSSSCT00000031854	protein_coding	sense	intergenic	54776	same_strand	downstream
XLOC_014440	TCONS_00034849	ENSSSCG00000012021	ENSSSCT00000031854	protein_coding	sense	intergenic	54693	same_strand	downstream
XLOC_014440	TCONS_00034831	ENSSSCG00000012021	ENSSSCT00000031854	protein_coding	sense	intergenic	54776	same_strand	downstream
XLOC_014552	TCONS_00035118	ENSSSCG00000020680	ENSSSCT00000022282	protein_coding	sense	intergenic	4144	same_strand	downstream
XLOC_014552	TCONS_00035117	ENSSSCG00000020680	ENSSSCT00000022282	protein_coding	sense	intergenic	4305	same_strand	downstream
XLOC_014617	TCONS_00035296	ENSSSCG00000035037	ENSSSCT00000043921	protein_coding	sense	intergenic	32859	same_strand	upstream
XLOC_014617	TCONS_00035299	ENSSSCG00000035037	ENSSSCT00000043921	protein_coding	sense	intergenic	32859	same_strand	upstream
XLOC_014617	TCONS_00035297	ENSSSCG00000035037	ENSSSCT00000043921	protein_coding	sense	intergenic	32859	same_strand	upstream
XLOC_014617	TCONS_00035298	ENSSSCG00000035037	ENSSSCT00000043921	protein_coding	sense	intergenic	32859	same_strand	upstream
XLOC_014675	TCONS_00035438	ENSSSCG00000031694	ENSSSCT00000060113	protein_coding	antisense	intergenic	2896	convergent	downstream
XLOC_014675	TCONS_00035439	ENSSSCG00000031694	ENSSSCT00000060113	protein_coding	antisense	intergenic	7468	convergent	downstream
XLOC_014749	TCONS_00035698	ENSSSCG00000033325	ENSSSCT00000040166	protein_coding	antisense	intergenic	67	divergent	upstream
XLOC_014826	TCONS_00035893	ENSSSCG00000029700	ENSSSCT00000031554	protein_coding	antisense	intergenic	413175	divergent	upstream
XLOC_014913	TCONS_00036256	ENSSSCG00000009806	ENSSSCT00000060701	protein_coding	antisense	genic	0	overlapping	intronic
XLOC_014913	TCONS_00036255	ENSSSCG00000009806	ENSSSCT00000010749	protein_coding	antisense	genic	0	overlapping	intronic
XLOC_014913	TCONS_00036257	ENSSSCG00000009806	ENSSSCT00000056286	protein_coding	antisense	genic	0	overlapping	intronic
XLOC_014973	TCONS_00036421	ENSSSCG00000032447	ENSSSCT00000064986	protein_coding	antisense	intergenic	5137	convergent	downstream
XLOC_014973	TCONS_00036422	ENSSSCG00000032447	ENSSSCT00000064986	protein_coding	antisense	intergenic	4732	convergent	downstream
XLOC_014973	TCONS_00036420	ENSSSCG00000032447	ENSSSCT00000064986	protein_coding	antisense	intergenic	3570	convergent	downstream
XLOC_015016	TCONS_00036557	ENSSSCG00000009898	ENSSSCT00000061657	protein_coding	antisense	genic	0	overlapping	intronic
XLOC_015118	TCONS_00036836	ENSSSCG00000025186	ENSSSCT00000042954	protein_coding	antisense	genic	0	nested	exonic
XLOC_015118	TCONS_00036835	ENSSSCG00000025186	ENSSSCT00000042954	protein_coding	antisense	genic	0	nested	exonic
XLOC_015118	TCONS_00036834	ENSSSCG00000025186	ENSSSCT00000010939	protein_coding	antisense	genic	0	nested	exonic
XLOC_015169	TCONS_00037014	ENSSSCG00000010060	ENSSSCT00000011021	protein_coding	sense	intergenic	406	same_strand	downstream
XLOC_015169	TCONS_00037015	ENSSSCG00000010060	ENSSSCT00000011021	protein_coding	sense	intergenic	2190	same_strand	downstream
XLOC_015194	TCONS_00037102	ENSSSCG00000010099	ENSSSCT00000011060	protein_coding	antisense	genic	0	overlapping	exonic
XLOC_015327	TCONS_00037551	ENSSSCG00000028393	ENSSSCT00000025480	protein_coding	antisense	intergenic	58318	divergent	upstream
XLOC_015327	TCONS_00037554	ENSSSCG00000028393	ENSSSCT00000025480	protein_coding	antisense	intergenic	58378	divergent	upstream
XLOC_015327	TCONS_00037552	ENSSSCG00000028393	ENSSSCT00000025480	protein_coding	antisense	intergenic	58325	divergent	upstream
XLOC_015327	TCONS_00037553	ENSSSCG00000028393	ENSSSCT00000025480	protein_coding	antisense	intergenic	58342	divergent	upstream
XLOC_015409	TCONS_00037765	ENSSSCG00000010289	ENSSSCT00000065122	protein_coding	antisense	genic	0	overlapping	intronic
XLOC_015445	TCONS_00037853	ENSSSCG00000010315	ENSSSCT00000064781	protein_coding	sense	intergenic	472	same_strand	downstream
XLOC_015723	TCONS_00038361	ENSSSCG00000010429	ENSSSCT00000053831	protein_coding	antisense	genic	0	overlapping	intronic
XLOC_015735	TCONS_00038373	ENSSSCG00000010429	ENSSSCT00000011414	protein_coding	antisense	genic	0	nested	intronic
XLOC_015957	TCONS_00039021	ENSSSCG00000010593	ENSSSCT00000055838	protein_coding	sense	genic	0	overlapping	intronic
XLOC_015957	TCONS_00039020	ENSSSCG00000010593	ENSSSCT00000011587	protein_coding	sense	genic	0	overlapping	intronic
XLOC_015957	TCONS_00039019	ENSSSCG00000010593	ENSSSCT00000055838	protein_coding	sense	genic	0	overlapping	intronic
XLOC_015957	TCONS_00039017	ENSSSCG00000010593	ENSSSCT00000011587	protein_coding	sense	genic	0	overlapping	intronic
XLOC_016002	TCONS_00039142	ENSSSCG00000010629	ENSSSCT00000011625	protein_coding	sense	genic	0	containing	intronic
XLOC_016101	TCONS_00039467	ENSSSCG00000010756	ENSSSCT00000039290	protein_coding	sense	intergenic	22705	same_strand	upstream
XLOC_016101	TCONS_00039466	ENSSSCG00000010756	ENSSSCT00000039290	protein_coding	sense	intergenic	22705	same_strand	upstream
XLOC_016101	TCONS_00039465	ENSSSCG00000010756	ENSSSCT00000039290	protein_coding	sense	intergenic	22705	same_strand	upstream
XLOC_016201	TCONS_00039710	ENSSSCG00000009633	ENSSSCT00000029798	protein_coding	sense	intergenic	292	same_strand	upstream
XLOC_016201	TCONS_00039711	ENSSSCG00000009633	ENSSSCT00000027107	protein_coding	sense	intergenic	292	same_strand	upstream
XLOC_016201	TCONS_00039708	ENSSSCG00000009633	ENSSSCT00000027107	protein_coding	sense	intergenic	292	same_strand	upstream
XLOC_016201	TCONS_00039706	ENSSSCG00000009633	ENSSSCT00000027107	protein_coding	sense	intergenic	292	same_strand	upstream
XLOC_016201	TCONS_00039707	ENSSSCG00000009633	ENSSSCT00000010564	protein_coding	sense	intergenic	292	same_strand	upstream
XLOC_016201	TCONS_00039709	ENSSSCG00000009633	ENSSSCT00000010564	protein_coding	sense	intergenic	292	same_strand	upstream
XLOC_016273	TCONS_00039925	ENSSSCG00000009694	ENSSSCT00000010629	protein_coding	sense	intergenic	13486	same_strand	downstream
XLOC_016391	TCONS_00040095	ENSSSCG00000029700	ENSSSCT00000031554	protein_coding	sense	intergenic	48555	same_strand	upstream
XLOC_016391	TCONS_00040152	ENSSSCG00000029700	ENSSSCT00000031554	protein_coding	sense	intergenic	234874	same_strand	upstream
XLOC_016651	TCONS_00040803	ENSSSCG00000009914	ENSSSCT00000062829	protein_coding	antisense	genic	0	containing	intronic
XLOC_016663	TCONS_00040819	ENSSSCG00000009919	ENSSSCT00000010869	protein_coding	antisense	genic	0	overlapping	exonic
XLOC_016692	TCONS_00040918	ENSSSCG00000009952	ENSSSCT00000010904	protein_coding	sense	intergenic	14387	same_strand	upstream
XLOC_016692	TCONS_00040917	ENSSSCG00000009952	ENSSSCT00000010904	protein_coding	sense	intergenic	14387	same_strand	upstream
XLOC_016890	TCONS_00041312	ENSSSCG00000010054	ENSSSCT00000058019	protein_coding	antisense	genic	0	overlapping	intronic
XLOC_016890	TCONS_00041311	ENSSSCG00000010054	ENSSSCT00000011015	protein_coding	antisense	genic	0	overlapping	intronic
XLOC_017205	TCONS_00042102	ENSSSCG00000010261	ENSSSCT00000011231	protein_coding	sense	genic	0	overlapping	intronic
XLOC_017377	TCONS_00042599	ENSSSCG00000027984	ENSSSCT00000028498	protein_coding	antisense	intergenic	4188	divergent	upstream
XLOC_017377	TCONS_00042600	ENSSSCG00000027984	ENSSSCT00000047401	protein_coding	antisense	genic	0	containing	intronic
XLOC_017490	TCONS_00042807	ENSSSCG00000020912	ENSSSCT00000031754	protein_coding	antisense	intergenic	10171	convergent	downstream
XLOC_017490	TCONS_00042808	ENSSSCG00000020912	ENSSSCT00000031754	protein_coding	antisense	intergenic	10171	convergent	downstream
XLOC_017508	TCONS_00042866	ENSSSCG00000010480	ENSSSCT00000011468	protein_coding	antisense	genic	0	overlapping	exonic
XLOC_017564	TCONS_00043060	ENSSSCG00000010551	ENSSSCT00000011543	protein_coding	sense	genic	0	containing	intronic
XLOC_017566	TCONS_00043062	ENSSSCG00000010546	ENSSSCT00000047409	protein_coding	sense	genic	0	nested	intronic
XLOC_017567	TCONS_00043063	ENSSSCG00000010546	ENSSSCT00000049901	protein_coding	sense	genic	0	overlapping	intronic
XLOC_017569	TCONS_00043067	ENSSSCG00000010553	ENSSSCT00000011545	protein_coding	sense	genic	0	containing	intronic
XLOC_017931	TCONS_00044147	ENSSSCG00000023693	ENSSSCT00000026256	protein_coding	antisense	intergenic	969	divergent	upstream
XLOC_017931	TCONS_00044149	ENSSSCG00000023693	ENSSSCT00000026256	protein_coding	antisense	intergenic	1064	divergent	upstream
XLOC_017931	TCONS_00044148	ENSSSCG00000023693	ENSSSCT00000026256	protein_coding	antisense	intergenic	975	divergent	upstream
XLOC_018439	TCONS_00045405	ENSSSCG00000036052	ENSSSCT00000051202	protein_coding	antisense	genic	0	containing	intronic
XLOC_018439	TCONS_00045406	ENSSSCG00000036052	ENSSSCT00000051202	protein_coding	antisense	genic	0	containing	intronic
XLOC_018439	TCONS_00045404	ENSSSCG00000036052	ENSSSCT00000051202	protein_coding	antisense	genic	0	containing	intronic
XLOC_018439	TCONS_00045407	ENSSSCG00000015999	ENSSSCT00000054936	protein_coding	antisense	genic	0	overlapping	intronic
XLOC_018439	TCONS_00045403	ENSSSCG00000036052	ENSSSCT00000051202	protein_coding	antisense	genic	0	containing	intronic
XLOC_018729	TCONS_00046118	ENSSSCG00000016159	ENSSSCT00000031099	protein_coding	sense	genic	0	overlapping	intronic
XLOC_018735	TCONS_00046126	ENSSSCG00000036701	ENSSSCT00000041055	protein_coding	antisense	genic	0	containing	intronic
XLOC_018735	TCONS_00046127	ENSSSCG00000036701	ENSSSCT00000041055	protein_coding	antisense	genic	0	containing	intronic
XLOC_018812	TCONS_00046381	ENSSSCG00000016226	ENSSSCT00000017668	protein_coding	antisense	genic	0	containing	intronic
XLOC_018832	TCONS_00046421	ENSSSCG00000016225	ENSSSCT00000017667	protein_coding	sense	intergenic	63348	same_strand	downstream
XLOC_018832	TCONS_00046420	ENSSSCG00000016225	ENSSSCT00000051642	protein_coding	sense	intergenic	63319	same_strand	downstream
XLOC_018873	TCONS_00046500	ENSSSCG00000035058	ENSSSCT00000065198	protein_coding	antisense	intergenic	98766	convergent	downstream
XLOC_018873	TCONS_00046501	ENSSSCG00000035058	ENSSSCT00000065198	protein_coding	antisense	intergenic	96424	convergent	downstream
XLOC_018936	TCONS_00046739	ENSSSCG00000016328	ENSSSCT00000017781	protein_coding	antisense	genic	0	overlapping	intronic
XLOC_019105	TCONS_00047109	ENSSSCG00000015673	ENSSSCT00000064330	protein_coding	sense	genic	0	nested	intronic
XLOC_019197	TCONS_00047273	ENSSSCG00000015707	ENSSSCT00000017107	protein_coding	sense	intergenic	96049	same_strand	downstream
XLOC_019519	TCONS_00047791	ENSSSCG00000015784	ENSSSCT00000017187	protein_coding	sense	intergenic	3882	same_strand	downstream
XLOC_019519	TCONS_00047792	ENSSSCG00000015784	ENSSSCT00000017187	protein_coding	sense	intergenic	240	same_strand	downstream
XLOC_019569	TCONS_00048024	ENSSSCG00000015843	ENSSSCT00000017251	protein_coding	sense	intergenic	1739	same_strand	downstream
XLOC_019569	TCONS_00048023	ENSSSCG00000015843	ENSSSCT00000017251	protein_coding	sense	intergenic	1739	same_strand	downstream
XLOC_019569	TCONS_00048025	ENSSSCG00000015843	ENSSSCT00000017251	protein_coding	sense	intergenic	680	same_strand	downstream
XLOC_019569	TCONS_00048021	ENSSSCG00000015842	ENSSSCT00000017250	protein_coding	antisense	genic	0	overlapping	intronic
XLOC_020073	TCONS_00049292	ENSSSCG00000034395	ENSSSCT00000040624	protein_coding	antisense	intergenic	229	divergent	upstream
XLOC_020073	TCONS_00049290	ENSSSCG00000034395	ENSSSCT00000040624	protein_coding	antisense	intergenic	139167	divergent	upstream
XLOC_020073	TCONS_00049291	ENSSSCG00000034395	ENSSSCT00000040624	protein_coding	antisense	intergenic	125747	divergent	upstream
XLOC_020073	TCONS_00049287	ENSSSCG00000034395	ENSSSCT00000040624	protein_coding	antisense	intergenic	141820	divergent	upstream
XLOC_020073	TCONS_00049289	ENSSSCG00000034395	ENSSSCT00000040624	protein_coding	antisense	intergenic	139199	divergent	upstream
XLOC_020268	TCONS_00049772	ENSSSCG00000016261	ENSSSCT00000046261	protein_coding	sense	genic	0	overlapping	intronic
XLOC_020485	TCONS_00050248	ENSSSCG00000016826	ENSSSCT00000018321	protein_coding	antisense	intergenic	1792	convergent	downstream
XLOC_020485	TCONS_00050253	ENSSSCG00000016826	ENSSSCT00000018321	protein_coding	antisense	intergenic	1792	convergent	downstream
XLOC_020485	TCONS_00050250	ENSSSCG00000016826	ENSSSCT00000018321	protein_coding	antisense	intergenic	1792	convergent	downstream
XLOC_020485	TCONS_00050252	ENSSSCG00000016826	ENSSSCT00000018321	protein_coding	antisense	intergenic	1792	convergent	downstream
XLOC_020485	TCONS_00050256	ENSSSCG00000016826	ENSSSCT00000018321	protein_coding	antisense	intergenic	1792	convergent	downstream
XLOC_020485	TCONS_00050254	ENSSSCG00000016826	ENSSSCT00000018321	protein_coding	antisense	intergenic	1792	convergent	downstream
XLOC_020485	TCONS_00050251	ENSSSCG00000016826	ENSSSCT00000018321	protein_coding	antisense	intergenic	1792	convergent	downstream
XLOC_020485	TCONS_00050247	ENSSSCG00000016826	ENSSSCT00000018321	protein_coding	antisense	intergenic	1792	convergent	downstream
XLOC_020584	TCONS_00050683	ENSSSCG00000032275	ENSSSCT00000051387	protein_coding	sense	intergenic	48596	same_strand	upstream
XLOC_020584	TCONS_00050685	ENSSSCG00000032275	ENSSSCT00000051387	protein_coding	sense	intergenic	24421	same_strand	upstream
XLOC_020584	TCONS_00050579	ENSSSCG00000016878	ENSSSCT00000018382	protein_coding	antisense	genic	0	containing	intronic
XLOC_020584	TCONS_00050582	ENSSSCG00000016878	ENSSSCT00000018382	protein_coding	antisense	genic	0	containing	intronic
XLOC_020584	TCONS_00050473	ENSSSCG00000016877	ENSSSCT00000040293	protein_coding	sense	intergenic	41086	same_strand	downstream
XLOC_020584	TCONS_00050682	ENSSSCG00000032275	ENSSSCT00000051387	protein_coding	sense	intergenic	48596	same_strand	upstream
XLOC_020584	TCONS_00050681	ENSSSCG00000032275	ENSSSCT00000051387	protein_coding	sense	intergenic	4091	same_strand	upstream
XLOC_020584	TCONS_00050583	ENSSSCG00000037444	ENSSSCT00000058398	protein_coding	sense	genic	0	containing	intronic
XLOC_020584	TCONS_00050555	ENSSSCG00000037444	ENSSSCT00000058398	protein_coding	sense	intergenic	127290	same_strand	upstream
XLOC_020584	TCONS_00050684	ENSSSCG00000032275	ENSSSCT00000051387	protein_coding	sense	intergenic	48596	same_strand	upstream
XLOC_020584	TCONS_00050472	ENSSSCG00000016878	ENSSSCT00000018382	protein_coding	antisense	genic	0	containing	intronic
XLOC_020584	TCONS_00050658	ENSSSCG00000032275	ENSSSCT00000051387	protein_coding	sense	intergenic	131934	same_strand	upstream
XLOC_020612	TCONS_00050503	ENSSSCG00000016877	ENSSSCT00000040293	protein_coding	sense	intergenic	119200	same_strand	downstream
XLOC_020618	TCONS_00050509	ENSSSCG00000016877	ENSSSCT00000040293	protein_coding	sense	intergenic	148953	same_strand	downstream
XLOC_020635	TCONS_00050527	ENSSSCG00000016877	ENSSSCT00000047883	protein_coding	sense	intergenic	194689	same_strand	downstream
XLOC_020661	TCONS_00050553	ENSSSCG00000016878	ENSSSCT00000018382	protein_coding	antisense	genic	0	containing	intronic
XLOC_020717	TCONS_00050613	ENSSSCG00000016878	ENSSSCT00000018382	protein_coding	antisense	intergenic	18570	convergent	downstream
XLOC_020733	TCONS_00050629	ENSSSCG00000016878	ENSSSCT00000018382	protein_coding	antisense	intergenic	25268	divergent	upstream
XLOC_020753	TCONS_00050669	ENSSSCG00000032275	ENSSSCT00000051387	protein_coding	sense	intergenic	100078	same_strand	upstream
XLOC_020776	TCONS_00050677	ENSSSCG00000032275	ENSSSCT00000051387	protein_coding	sense	intergenic	77611	same_strand	upstream
XLOC_020925	TCONS_00050931	ENSSSCG00000025194	ENSSSCT00000030260	protein_coding	sense	intergenic	29714	same_strand	upstream
XLOC_021022	TCONS_00051220	ENSSSCG00000016986	ENSSSCT00000018496	protein_coding	antisense	genic	0	overlapping	intronic
XLOC_021022	TCONS_00051218	ENSSSCG00000016985	ENSSSCT00000018495	protein_coding	antisense	genic	0	overlapping	exonic
XLOC_021022	TCONS_00051219	ENSSSCG00000016986	ENSSSCT00000049310	protein_coding	antisense	genic	0	overlapping	intronic
XLOC_021437	TCONS_00052025	ENSSSCG00000016850	ENSSSCT00000032662	protein_coding	sense	intergenic	119625	same_strand	upstream
XLOC_021477	TCONS_00052065	ENSSSCG00000016851	ENSSSCT00000018351	protein_coding	antisense	intergenic	5707	divergent	upstream
XLOC_021536	TCONS_00052232	ENSSSCG00000032418	ENSSSCT00000040305	protein_coding	sense	genic	0	containing	intronic
XLOC_021945	TCONS_00052823	ENSSSCG00000016957	ENSSSCT00000059233	protein_coding	sense	intergenic	40600	same_strand	upstream
XLOC_021945	TCONS_00052824	ENSSSCG00000016957	ENSSSCT00000059233	protein_coding	sense	intergenic	41454	same_strand	upstream
XLOC_022267	TCONS_00053458	ENSSSCG00000017106	ENSSSCT00000018624	protein_coding	antisense	intergenic	6737	convergent	downstream
XLOC_022267	TCONS_00053459	ENSSSCG00000017106	ENSSSCT00000018624	protein_coding	antisense	intergenic	6737	convergent	downstream
XLOC_022417	TCONS_00053849	ENSSSCG00000039269	ENSSSCT00000058273	protein_coding	sense	genic	0	overlapping	intronic
XLOC_022482	TCONS_00053980	ENSSSCG00000020853	ENSSSCT00000022744	protein_coding	sense	intergenic	202972	same_strand	downstream
XLOC_022887	TCONS_00055121	ENSSSCG00000030108	ENSSSCT00000030602	protein_coding	antisense	genic	0	overlapping	exonic
XLOC_022887	TCONS_00055122	ENSSSCG00000030108	ENSSSCT00000030602	protein_coding	antisense	genic	0	overlapping	exonic
XLOC_022887	TCONS_00055119	ENSSSCG00000030108	ENSSSCT00000030602	protein_coding	antisense	genic	0	overlapping	exonic
XLOC_022887	TCONS_00055117	ENSSSCG00000030108	ENSSSCT00000030602	protein_coding	antisense	genic	0	overlapping	exonic
XLOC_022887	TCONS_00055120	ENSSSCG00000030108	ENSSSCT00000030602	protein_coding	antisense	genic	0	overlapping	exonic
XLOC_023119	TCONS_00055640	ENSSSCG00000006979	ENSSSCT00000007644	protein_coding	sense	genic	0	overlapping	intronic
XLOC_023154	TCONS_00055736	ENSSSCG00000032320	ENSSSCT00000043486	protein_coding	antisense	intergenic	16872	convergent	downstream
XLOC_023212	TCONS_00055894	ENSSSCG00000027439	ENSSSCT00000027927	protein_coding	sense	intergenic	688	same_strand	downstream
XLOC_023263	TCONS_00056065	ENSSSCG00000007112	ENSSSCT00000007784	protein_coding	antisense	intergenic	277601	convergent	downstream
XLOC_023263	TCONS_00056060	ENSSSCG00000007112	ENSSSCT00000007784	protein_coding	antisense	intergenic	255346	convergent	downstream
XLOC_023263	TCONS_00056064	ENSSSCG00000007112	ENSSSCT00000007784	protein_coding	antisense	intergenic	277601	convergent	downstream
XLOC_023263	TCONS_00056061	ENSSSCG00000007112	ENSSSCT00000007784	protein_coding	antisense	intergenic	255346	convergent	downstream
XLOC_023446	TCONS_00056560	ENSSSCG00000007336	ENSSSCT00000008027	protein_coding	antisense	genic	0	containing	exonic
XLOC_023446	TCONS_00056561	ENSSSCG00000007336	ENSSSCT00000008027	protein_coding	antisense	genic	0	containing	intronic
XLOC_023493	TCONS_00056668	ENSSSCG00000007371	ENSSSCT00000008067	protein_coding	antisense	genic	0	overlapping	intronic
XLOC_023493	TCONS_00056666	ENSSSCG00000007370	ENSSSCT00000008066	protein_coding	antisense	genic	0	overlapping	exonic
XLOC_023493	TCONS_00056667	ENSSSCG00000007370	ENSSSCT00000008066	protein_coding	antisense	genic	0	overlapping	exonic
XLOC_023493	TCONS_00056669	ENSSSCG00000007371	ENSSSCT00000064302	protein_coding	antisense	genic	0	nested	intronic
XLOC_023684	TCONS_00057245	ENSSSCG00000032032	ENSSSCT00000054279	protein_coding	antisense	genic	0	containing	intronic
XLOC_023684	TCONS_00057246	ENSSSCG00000025221	ENSSSCT00000047433	protein_coding	sense	genic	0	containing	intronic
XLOC_023735	TCONS_00057417	ENSSSCG00000016467	ENSSSCT00000017930	protein_coding	antisense	genic	0	containing	exonic
XLOC_023735	TCONS_00057406	ENSSSCG00000016467	ENSSSCT00000017930	protein_coding	antisense	genic	0	containing	exonic
XLOC_023735	TCONS_00057405	ENSSSCG00000016467	ENSSSCT00000017930	protein_coding	antisense	genic	0	containing	intronic
XLOC_023735	TCONS_00057401	ENSSSCG00000035615	ENSSSCT00000050232	protein_coding	antisense	intergenic	51	divergent	upstream
XLOC_023735	TCONS_00057404	ENSSSCG00000016467	ENSSSCT00000017930	protein_coding	antisense	genic	0	containing	exonic
XLOC_023735	TCONS_00057403	ENSSSCG00000016467	ENSSSCT00000017930	protein_coding	antisense	genic	0	containing	intronic
XLOC_023735	TCONS_00057402	ENSSSCG00000035615	ENSSSCT00000050232	protein_coding	antisense	intergenic	61	divergent	upstream
XLOC_023735	TCONS_00057408	ENSSSCG00000035615	ENSSSCT00000050232	protein_coding	antisense	intergenic	717	divergent	upstream
XLOC_023735	TCONS_00057407	ENSSSCG00000016467	ENSSSCT00000017930	protein_coding	antisense	genic	0	containing	exonic
XLOC_023735	TCONS_00057415	ENSSSCG00000016467	ENSSSCT00000017930	protein_coding	antisense	genic	0	containing	exonic
XLOC_023735	TCONS_00057416	ENSSSCG00000016467	ENSSSCT00000017930	protein_coding	antisense	genic	0	containing	exonic
XLOC_023736	TCONS_00057409	ENSSSCG00000035615	ENSSSCT00000050232	protein_coding	antisense	intergenic	4086	divergent	upstream
XLOC_023737	TCONS_00057410	ENSSSCG00000035615	ENSSSCT00000050232	protein_coding	antisense	intergenic	9830	divergent	upstream
XLOC_023808	TCONS_00057595	ENSSSCG00000016519	ENSSSCT00000017987	protein_coding	antisense	intergenic	142	divergent	upstream
XLOC_023825	TCONS_00057654	ENSSSCG00000016529	ENSSSCT00000017997	protein_coding	antisense	genic	0	overlapping	exonic
XLOC_023874	TCONS_00057760	ENSSSCG00000038347	ENSSSCT00000065661	protein_coding	sense	intergenic	8608	same_strand	downstream
XLOC_023874	TCONS_00057758	ENSSSCG00000038347	ENSSSCT00000065661	protein_coding	sense	intergenic	8605	same_strand	downstream
XLOC_023874	TCONS_00057755	ENSSSCG00000038347	ENSSSCT00000065661	protein_coding	sense	intergenic	714	same_strand	downstream
XLOC_023874	TCONS_00057761	ENSSSCG00000038347	ENSSSCT00000065661	protein_coding	sense	intergenic	8623	same_strand	downstream
XLOC_023874	TCONS_00057765	ENSSSCG00000038347	ENSSSCT00000065661	protein_coding	sense	intergenic	17738	same_strand	downstream
XLOC_024190	TCONS_00058441	ENSSSCG00000036611	ENSSSCT00000060648	protein_coding	sense	intergenic	38316	same_strand	upstream
XLOC_024190	TCONS_00058440	ENSSSCG00000036611	ENSSSCT00000060648	protein_coding	sense	intergenic	38316	same_strand	upstream
XLOC_024190	TCONS_00058439	ENSSSCG00000036611	ENSSSCT00000060648	protein_coding	sense	intergenic	39045	same_strand	upstream
XLOC_024190	TCONS_00058437	ENSSSCG00000036611	ENSSSCT00000060648	protein_coding	sense	intergenic	59839	same_strand	upstream
XLOC_024190	TCONS_00058443	ENSSSCG00000036611	ENSSSCT00000060648	protein_coding	sense	intergenic	39045	same_strand	upstream
XLOC_024190	TCONS_00058438	ENSSSCG00000036611	ENSSSCT00000060648	protein_coding	sense	intergenic	39045	same_strand	upstream
XLOC_024225	TCONS_00058539	ENSSSCG00000038783	ENSSSCT00000043780	protein_coding	sense	intergenic	2357	same_strand	downstream
XLOC_024234	TCONS_00058556	ENSSSCG00000016734	ENSSSCT00000043040	protein_coding	antisense	genic	0	overlapping	exonic
XLOC_024331	TCONS_00058896	ENSSSCG00000016437	ENSSSCT00000017898	protein_coding	antisense	intergenic	111	divergent	upstream
XLOC_024331	TCONS_00058895	ENSSSCG00000016437	ENSSSCT00000017898	protein_coding	antisense	intergenic	126	divergent	upstream
XLOC_024437	TCONS_00059251	ENSSSCG00000016519	ENSSSCT00000017987	protein_coding	sense	intergenic	9481	same_strand	downstream
XLOC_024437	TCONS_00059250	ENSSSCG00000016519	ENSSSCT00000017987	protein_coding	sense	intergenic	9481	same_strand	downstream
XLOC_024437	TCONS_00059229	ENSSSCG00000016519	ENSSSCT00000017987	protein_coding	sense	intergenic	9481	same_strand	downstream
XLOC_024450	TCONS_00059242	ENSSSCG00000016519	ENSSSCT00000017987	protein_coding	sense	intergenic	5681	same_strand	downstream
XLOC_024456	TCONS_00059248	ENSSSCG00000016519	ENSSSCT00000017987	protein_coding	sense	genic	0	overlapping	intronic
XLOC_024475	TCONS_00059299	ENSSSCG00000016542	ENSSSCT00000018012	protein_coding	sense	intergenic	2832	same_strand	upstream
XLOC_024475	TCONS_00059298	ENSSSCG00000016542	ENSSSCT00000018012	protein_coding	sense	intergenic	2832	same_strand	upstream
XLOC_024583	TCONS_00059588	ENSSSCG00000031347	ENSSSCT00000039481	protein_coding	sense	intergenic	263602	same_strand	upstream
XLOC_024583	TCONS_00059569	ENSSSCG00000031347	ENSSSCT00000039481	protein_coding	sense	intergenic	89270	same_strand	upstream
XLOC_024583	TCONS_00059636	ENSSSCG00000031347	ENSSSCT00000039481	protein_coding	sense	intergenic	413739	same_strand	upstream
XLOC_024656	TCONS_00059645	ENSSSCG00000031347	ENSSSCT00000039481	protein_coding	sense	intergenic	455098	same_strand	upstream
XLOC_024662	TCONS_00059654	ENSSSCG00000031347	ENSSSCT00000039481	protein_coding	sense	intergenic	488554	same_strand	upstream
XLOC_024664	TCONS_00059658	ENSSSCG00000031347	ENSSSCT00000039481	protein_coding	sense	intergenic	514097	same_strand	upstream
XLOC_024664	TCONS_00059656	ENSSSCG00000031347	ENSSSCT00000039481	protein_coding	sense	intergenic	499771	same_strand	upstream
XLOC_024664	TCONS_00059659	ENSSSCG00000031347	ENSSSCT00000039481	protein_coding	sense	intergenic	514097	same_strand	upstream
XLOC_025237	TCONS_00060584	ENSSSCG00000035581	ENSSSCT00000047945	protein_coding	sense	intergenic	391108	same_strand	downstream
XLOC_025238	TCONS_00060586	ENSSSCG00000035581	ENSSSCT00000047945	protein_coding	sense	intergenic	404943	same_strand	downstream
XLOC_025393	TCONS_00061066	ENSSSCG00000012926	ENSSSCT00000014129	protein_coding	sense	intergenic	31313	same_strand	upstream
XLOC_025791	TCONS_00062305	ENSSSCG00000021170	ENSSSCT00000039737	protein_coding	antisense	genic	0	overlapping	exonic
XLOC_026102	TCONS_00063173	ENSSSCG00000022738	ENSSSCT00000026511	protein_coding	sense	intergenic	923	same_strand	downstream
XLOC_026104	TCONS_00063177	ENSSSCG00000022738	ENSSSCT00000026511	protein_coding	sense	intergenic	8789	same_strand	downstream
XLOC_026464	TCONS_00064452	ENSSSCG00000035757	ENSSSCT00000062434	protein_coding	antisense	genic	0	overlapping	intronic
XLOC_026900	TCONS_00065144	ENSSSCG00000014211	ENSSSCT00000015529	protein_coding	sense	intergenic	26270	same_strand	upstream
XLOC_026918	TCONS_00065167	ENSSSCG00000014211	ENSSSCT00000060020	protein_coding	sense	intergenic	8889	same_strand	downstream
XLOC_027261	TCONS_00066073	ENSSSCG00000014435	ENSSSCT00000015780	protein_coding	antisense	intergenic	8077	convergent	downstream
XLOC_027450	TCONS_00066753	ENSSSCG00000012992	ENSSSCT00000059913	protein_coding	sense	genic	0	containing	intronic
XLOC_027450	TCONS_00066755	ENSSSCG00000012997	ENSSSCT00000041295	protein_coding	sense	genic	0	containing	intronic
XLOC_027715	TCONS_00067532	ENSSSCG00000013295	ENSSSCT00000014520	protein_coding	sense	intergenic	1657	same_strand	downstream
XLOC_027715	TCONS_00067529	ENSSSCG00000013295	ENSSSCT00000014520	protein_coding	sense	intergenic	24445	same_strand	downstream
XLOC_027722	TCONS_00067543	ENSSSCG00000028338	ENSSSCT00000063373	protein_coding	antisense	intergenic	1700	divergent	upstream
XLOC_027722	TCONS_00067545	ENSSSCG00000028338	ENSSSCT00000063373	protein_coding	antisense	intergenic	1662	divergent	upstream
XLOC_027994	TCONS_00068138	ENSSSCG00000032994	ENSSSCT00000055731	protein_coding	sense	intergenic	22607	same_strand	downstream
XLOC_028231	TCONS_00068731	ENSSSCG00000013766	ENSSSCT00000035042	protein_coding	sense	genic	0	overlapping	intronic
XLOC_028404	TCONS_00069311	ENSSSCG00000026402	ENSSSCT00000031665	protein_coding	sense	intergenic	15935	same_strand	upstream
XLOC_028433	TCONS_00069416	ENSSSCG00000035176	ENSSSCT00000063984	protein_coding	antisense	genic	0	nested	exonic
XLOC_028433	TCONS_00069415	ENSSSCG00000035176	ENSSSCT00000063984	protein_coding	antisense	genic	0	nested	exonic
XLOC_028433	TCONS_00069414	ENSSSCG00000035176	ENSSSCT00000040149	protein_coding	antisense	genic	0	nested	exonic
XLOC_028610	TCONS_00070096	ENSSSCG00000014111	ENSSSCT00000056152	protein_coding	antisense	intergenic	9504	convergent	downstream
XLOC_028617	TCONS_00070103	ENSSSCG00000014113	ENSSSCT00000057415	protein_coding	sense	intergenic	458	same_strand	downstream
XLOC_029160	TCONS_00071487	ENSSSCG00000007572	ENSSSCT00000008308	protein_coding	sense	intergenic	474	same_strand	upstream
XLOC_029458	TCONS_00072212	ENSSSCG00000007754	ENSSSCT00000008502	protein_coding	antisense	genic	0	nested	exonic
XLOC_029542	TCONS_00072531	ENSSSCG00000035000	ENSSSCT00000066195	protein_coding	antisense	genic	0	overlapping	exonic
XLOC_029542	TCONS_00072532	ENSSSCG00000035000	ENSSSCT00000066195	protein_coding	antisense	genic	0	overlapping	exonic
XLOC_029542	TCONS_00072536	ENSSSCG00000035000	ENSSSCT00000066195	protein_coding	antisense	genic	0	overlapping	exonic
XLOC_029542	TCONS_00072533	ENSSSCG00000035000	ENSSSCT00000066195	protein_coding	antisense	genic	0	overlapping	exonic
XLOC_029542	TCONS_00072534	ENSSSCG00000035000	ENSSSCT00000066195	protein_coding	antisense	genic	0	overlapping	exonic
XLOC_029620	TCONS_00072743	ENSSSCG00000021236	ENSSSCT00000023055	protein_coding	antisense	genic	0	nested	intronic
XLOC_029620	TCONS_00072744	ENSSSCG00000021236	ENSSSCT00000023055	protein_coding	antisense	genic	0	nested	intronic
XLOC_029710	TCONS_00073062	ENSSSCG00000021560	ENSSSCT00000052766	protein_coding	antisense	intergenic	6922	divergent	upstream
XLOC_030451	TCONS_00074847	ENSSSCG00000008510	ENSSSCT00000039984	protein_coding	antisense	genic	0	nested	intronic
XLOC_030561	TCONS_00075146	ENSSSCG00000035036	ENSSSCT00000065471	protein_coding	antisense	intergenic	718760	convergent	downstream
XLOC_030561	TCONS_00075128	ENSSSCG00000035036	ENSSSCT00000039706	protein_coding	antisense	intergenic	843767	convergent	downstream
XLOC_030561	TCONS_00075119	ENSSSCG00000008593	ENSSSCT00000056217	protein_coding	antisense	intergenic	843528	divergent	upstream
XLOC_030561	TCONS_00075129	ENSSSCG00000035036	ENSSSCT00000065471	protein_coding	antisense	intergenic	727300	convergent	downstream
XLOC_030561	TCONS_00075125	ENSSSCG00000035036	ENSSSCT00000039706	protein_coding	antisense	intergenic	716213	convergent	downstream
XLOC_030561	TCONS_00075130	ENSSSCG00000035036	ENSSSCT00000065471	protein_coding	antisense	intergenic	727300	convergent	downstream
XLOC_030859	TCONS_00075973	ENSSSCG00000036391	ENSSSCT00000057239	protein_coding	antisense	intergenic	1189	convergent	downstream
XLOC_030873	TCONS_00076026	ENSSSCG00000007709	ENSSSCT00000008452	protein_coding	sense	genic	0	containing	intronic
XLOC_031761	TCONS_00078635	ENSSSCG00000034834	ENSSSCT00000039098	protein_coding	antisense	intergenic	57645	convergent	downstream
XLOC_031868	TCONS_00078856	ENSSSCG00000020878	ENSSSCT00000024049	protein_coding	antisense	genic	0	overlapping	intronic
XLOC_031868	TCONS_00078863	ENSSSCG00000020878	ENSSSCT00000036773	protein_coding	antisense	intergenic	46	divergent	upstream
XLOC_031868	TCONS_00078860	ENSSSCG00000020878	ENSSSCT00000036773	protein_coding	antisense	intergenic	19	divergent	upstream
XLOC_031868	TCONS_00078855	ENSSSCG00000020878	ENSSSCT00000036773	protein_coding	antisense	intergenic	189	divergent	upstream
XLOC_031868	TCONS_00078862	ENSSSCG00000020878	ENSSSCT00000036773	protein_coding	antisense	intergenic	46	divergent	upstream
XLOC_031966	TCONS_00079230	ENSSSCG00000008572	ENSSSCT00000023730	protein_coding	sense	intergenic	1920	same_strand	upstream
XLOC_032082	TCONS_00079400	ENSSSCG00000035036	ENSSSCT00000039706	protein_coding	sense	genic	0	containing	intronic
XLOC_032130	TCONS_00079469	ENSSSCG00000008618	ENSSSCT00000009429	protein_coding	sense	intergenic	105968	same_strand	upstream
XLOC_032130	TCONS_00079475	ENSSSCG00000008619	ENSSSCT00000009430	protein_coding	sense	intergenic	115306	same_strand	downstream
XLOC_032130	TCONS_00079471	ENSSSCG00000008619	ENSSSCT00000009430	protein_coding	sense	intergenic	133312	same_strand	downstream
XLOC_032130	TCONS_00079473	ENSSSCG00000008619	ENSSSCT00000009430	protein_coding	sense	intergenic	115306	same_strand	downstream
XLOC_032130	TCONS_00079474	ENSSSCG00000008619	ENSSSCT00000009430	protein_coding	sense	intergenic	115306	same_strand	downstream
XLOC_032130	TCONS_00079468	ENSSSCG00000008618	ENSSSCT00000009429	protein_coding	sense	intergenic	105968	same_strand	upstream
XLOC_032130	TCONS_00079467	ENSSSCG00000008618	ENSSSCT00000009429	protein_coding	sense	intergenic	24875	same_strand	upstream
XLOC_032130	TCONS_00079470	ENSSSCG00000008619	ENSSSCT00000009430	protein_coding	sense	intergenic	133312	same_strand	downstream
XLOC_032130	TCONS_00079472	ENSSSCG00000008619	ENSSSCT00000009430	protein_coding	sense	intergenic	133312	same_strand	downstream
XLOC_032423	TCONS_00080346	ENSSSCG00000006018	ENSSSCT00000041790	protein_coding	sense	intergenic	273	same_strand	downstream
XLOC_032530	TCONS_00080629	ENSSSCG00000006087	ENSSSCT00000049817	protein_coding	antisense	intergenic	17993	convergent	downstream
XLOC_032530	TCONS_00080631	ENSSSCG00000006087	ENSSSCT00000049817	protein_coding	antisense	intergenic	21270	convergent	downstream
XLOC_032537	TCONS_00080648	ENSSSCG00000034943	ENSSSCT00000050293	protein_coding	sense	intergenic	183316	same_strand	downstream
XLOC_032537	TCONS_00080647	ENSSSCG00000034943	ENSSSCT00000050293	protein_coding	sense	intergenic	183316	same_strand	downstream
XLOC_032633	TCONS_00080903	ENSSSCG00000022989	ENSSSCT00000023680	protein_coding	sense	intergenic	529	same_strand	downstream
XLOC_032807	TCONS_00081215	ENSSSCG00000037637	ENSSSCT00000046296	protein_coding	sense	genic	0	containing	intronic
XLOC_032820	TCONS_00081246	ENSSSCG00000006231	ENSSSCT00000006828	protein_coding	antisense	intergenic	25773	convergent	downstream
XLOC_032820	TCONS_00081245	ENSSSCG00000006231	ENSSSCT00000006828	protein_coding	antisense	intergenic	25773	convergent	downstream
XLOC_032820	TCONS_00081247	ENSSSCG00000006231	ENSSSCT00000006828	protein_coding	antisense	intergenic	25773	convergent	downstream
XLOC_032820	TCONS_00081248	ENSSSCG00000006231	ENSSSCT00000064674	protein_coding	antisense	intergenic	25773	convergent	downstream
XLOC_032873	TCONS_00081389	ENSSSCG00000006274	ENSSSCT00000006873	protein_coding	sense	genic	0	overlapping	intronic
XLOC_032915	TCONS_00081525	ENSSSCG00000006303	ENSSSCT00000037338	protein_coding	antisense	genic	0	overlapping	intronic
XLOC_033281	TCONS_00082604	ENSSSCG00000036808	ENSSSCT00000065031	protein_coding	sense	genic	0	nested	intronic
XLOC_033539	TCONS_00083167	ENSSSCG00000028620	ENSSSCT00000026785	protein_coding	antisense	intergenic	12389	divergent	upstream
XLOC_033748	TCONS_00083553	ENSSSCG00000006939	ENSSSCT00000048238	protein_coding	sense	intergenic	22179	same_strand	downstream
XLOC_033748	TCONS_00083554	ENSSSCG00000006939	ENSSSCT00000044296	protein_coding	sense	intergenic	22189	same_strand	downstream
XLOC_033805	TCONS_00083773	ENSSSCG00000039881	ENSSSCT00000043705	protein_coding	sense	intergenic	10296	same_strand	upstream
XLOC_033805	TCONS_00083775	ENSSSCG00000039881	ENSSSCT00000043705	protein_coding	sense	intergenic	10296	same_strand	upstream
XLOC_033805	TCONS_00083774	ENSSSCG00000039881	ENSSSCT00000043705	protein_coding	sense	intergenic	10296	same_strand	upstream
XLOC_034465	TCONS_00085056	ENSSSCG00000022092	ENSSSCT00000061005	protein_coding	antisense	intergenic	81677	divergent	upstream
XLOC_034752	TCONS_00085691	ENSSSCG00000033585	ENSSSCT00000049522	protein_coding	sense	intergenic	24475	same_strand	upstream
XLOC_034752	TCONS_00085692	ENSSSCG00000033585	ENSSSCT00000049522	protein_coding	sense	intergenic	24475	same_strand	upstream
XLOC_034891	TCONS_00086156	ENSSSCG00000006651	ENSSSCT00000057808	protein_coding	sense	intergenic	1512	same_strand	downstream
XLOC_034950	TCONS_00086344	ENSSSCG00000006719	ENSSSCT00000036672	protein_coding	sense	intergenic	294	same_strand	upstream
XLOC_034950	TCONS_00086343	ENSSSCG00000006719	ENSSSCT00000036672	protein_coding	sense	intergenic	294	same_strand	upstream
XLOC_035153	TCONS_00086844	ENSSSCG00000029849	ENSSSCT00000059900	protein_coding	sense	intergenic	9191	same_strand	upstream
XLOC_035153	TCONS_00086845	ENSSSCG00000029849	ENSSSCT00000059900	protein_coding	sense	intergenic	14819	same_strand	upstream
XLOC_035158	TCONS_00086874	ENSSSCG00000006862	ENSSSCT00000007515	protein_coding	sense	intergenic	13600	same_strand	upstream
XLOC_035158	TCONS_00086869	ENSSSCG00000006862	ENSSSCT00000007515	protein_coding	sense	intergenic	526	same_strand	upstream
XLOC_035158	TCONS_00086875	ENSSSCG00000006862	ENSSSCT00000007515	protein_coding	sense	intergenic	13600	same_strand	upstream
XLOC_035392	TCONS_00087609	ENSSSCG00000000063	ENSSSCT00000000069	protein_coding	sense	intergenic	1085	same_strand	upstream
XLOC_035397	TCONS_00087618	ENSSSCG00000033036	ENSSSCT00000065322	protein_coding	antisense	intergenic	213	divergent	upstream
XLOC_035397	TCONS_00087619	ENSSSCG00000028202	ENSSSCT00000031198	protein_coding	sense	intergenic	1763	same_strand	upstream
XLOC_035603	TCONS_00088280	ENSSSCG00000036242	ENSSSCT00000059074	protein_coding	antisense	genic	0	containing	exonic
XLOC_035603	TCONS_00088279	ENSSSCG00000036242	ENSSSCT00000059074	protein_coding	antisense	genic	0	containing	intronic
XLOC_035603	TCONS_00088262	ENSSSCG00000036242	ENSSSCT00000059074	protein_coding	antisense	genic	0	containing	exonic
XLOC_035603	TCONS_00088278	ENSSSCG00000036242	ENSSSCT00000059074	protein_coding	antisense	genic	0	containing	exonic
XLOC_035603	TCONS_00088274	ENSSSCG00000036242	ENSSSCT00000059074	protein_coding	antisense	genic	0	containing	exonic
XLOC_035603	TCONS_00088272	ENSSSCG00000036242	ENSSSCT00000059074	protein_coding	antisense	genic	0	containing	exonic
XLOC_035603	TCONS_00088271	ENSSSCG00000036242	ENSSSCT00000059074	protein_coding	antisense	genic	0	containing	exonic
XLOC_035603	TCONS_00088270	ENSSSCG00000036242	ENSSSCT00000059074	protein_coding	antisense	genic	0	containing	exonic
XLOC_035603	TCONS_00088276	ENSSSCG00000036242	ENSSSCT00000059074	protein_coding	antisense	genic	0	containing	intronic
XLOC_035603	TCONS_00088267	ENSSSCG00000036242	ENSSSCT00000059074	protein_coding	antisense	genic	0	containing	intronic
XLOC_035603	TCONS_00088268	ENSSSCG00000036242	ENSSSCT00000059074	protein_coding	antisense	genic	0	containing	exonic
XLOC_035603	TCONS_00088283	ENSSSCG00000036242	ENSSSCT00000059074	protein_coding	antisense	genic	0	containing	exonic
XLOC_035603	TCONS_00088277	ENSSSCG00000036242	ENSSSCT00000059074	protein_coding	antisense	genic	0	containing	exonic
XLOC_035603	TCONS_00088273	ENSSSCG00000036242	ENSSSCT00000059074	protein_coding	antisense	genic	0	containing	exonic
XLOC_035603	TCONS_00088287	ENSSSCG00000036242	ENSSSCT00000059074	protein_coding	antisense	genic	0	overlapping	exonic
XLOC_035603	TCONS_00088265	ENSSSCG00000036242	ENSSSCT00000059074	protein_coding	antisense	genic	0	containing	exonic
XLOC_035603	TCONS_00088266	ENSSSCG00000036242	ENSSSCT00000059074	protein_coding	antisense	genic	0	containing	intronic
XLOC_035603	TCONS_00088263	ENSSSCG00000036242	ENSSSCT00000059074	protein_coding	antisense	genic	0	containing	exonic
XLOC_035603	TCONS_00088284	ENSSSCG00000036242	ENSSSCT00000059074	protein_coding	antisense	genic	0	containing	intronic
XLOC_035603	TCONS_00088275	ENSSSCG00000036242	ENSSSCT00000059074	protein_coding	antisense	genic	0	containing	exonic
XLOC_035603	TCONS_00088264	ENSSSCG00000036242	ENSSSCT00000059074	protein_coding	antisense	genic	0	containing	intronic
XLOC_035603	TCONS_00088286	ENSSSCG00000036242	ENSSSCT00000059074	protein_coding	antisense	genic	0	containing	exonic
XLOC_035603	TCONS_00088282	ENSSSCG00000036242	ENSSSCT00000059074	protein_coding	antisense	genic	0	containing	exonic
XLOC_035603	TCONS_00088285	ENSSSCG00000036242	ENSSSCT00000059074	protein_coding	antisense	genic	0	containing	exonic
XLOC_035603	TCONS_00088269	ENSSSCG00000036242	ENSSSCT00000059074	protein_coding	antisense	genic	0	containing	intronic
XLOC_035603	TCONS_00088281	ENSSSCG00000036242	ENSSSCT00000059074	protein_coding	antisense	genic	0	containing	exonic
XLOC_035669	TCONS_00088399	ENSSSCG00000039795	ENSSSCT00000000409	protein_coding	sense	genic	0	containing	intronic
XLOC_035849	TCONS_00088947	ENSSSCG00000036980	ENSSSCT00000062066	protein_coding	antisense	intergenic	18880	divergent	upstream
XLOC_035849	TCONS_00088946	ENSSSCG00000036980	ENSSSCT00000062066	protein_coding	antisense	intergenic	18862	divergent	upstream
XLOC_035849	TCONS_00088948	ENSSSCG00000036980	ENSSSCT00000062066	protein_coding	antisense	intergenic	18880	divergent	upstream
XLOC_035849	TCONS_00088949	ENSSSCG00000036980	ENSSSCT00000062066	protein_coding	antisense	intergenic	18881	divergent	upstream
XLOC_035849	TCONS_00088945	ENSSSCG00000036980	ENSSSCT00000062066	protein_coding	antisense	intergenic	18862	divergent	upstream
XLOC_035849	TCONS_00088950	ENSSSCG00000036980	ENSSSCT00000062066	protein_coding	antisense	intergenic	18881	divergent	upstream
XLOC_035849	TCONS_00088951	ENSSSCG00000036980	ENSSSCT00000062066	protein_coding	antisense	intergenic	27354	divergent	upstream
XLOC_035899	TCONS_00089320	ENSSSCG00000000567	ENSSSCT00000000609	protein_coding	sense	intergenic	4694	same_strand	downstream
XLOC_035974	TCONS_00089198	ENSSSCG00000000567	ENSSSCT00000000610	protein_coding	sense	intergenic	9506	same_strand	upstream
XLOC_035974	TCONS_00089239	ENSSSCG00000000567	ENSSSCT00000000610	protein_coding	sense	intergenic	9506	same_strand	upstream
XLOC_035991	TCONS_00089215	ENSSSCG00000000567	ENSSSCT00000000610	protein_coding	sense	intergenic	208224	same_strand	upstream
XLOC_036060	TCONS_00089290	ENSSSCG00000000567	ENSSSCT00000000610	protein_coding	sense	intergenic	59819	same_strand	upstream
XLOC_036066	TCONS_00089298	ENSSSCG00000000567	ENSSSCT00000000609	protein_coding	sense	genic	0	overlapping	intronic
XLOC_036066	TCONS_00089296	ENSSSCG00000000567	ENSSSCT00000000610	protein_coding	sense	intergenic	40760	same_strand	upstream
XLOC_036071	TCONS_00089307	ENSSSCG00000000567	ENSSSCT00000000610	protein_coding	sense	intergenic	3283	same_strand	upstream
XLOC_036409	TCONS_00090296	ENSSSCG00000026697	ENSSSCT00000038630	protein_coding	sense	genic	0	containing	intronic
XLOC_036617	TCONS_00090724	ENSSSCG00000000939	ENSSSCT00000053340	protein_coding	antisense	intergenic	34901	divergent	upstream
XLOC_036684	TCONS_00090876	ENSSSCG00000038763	ENSSSCT00000061800	protein_coding	antisense	intergenic	7156	divergent	upstream
XLOC_036694	TCONS_00090915	ENSSSCG00000000006	ENSSSCT00000000007	protein_coding	sense	intergenic	17783	same_strand	upstream
XLOC_036904	TCONS_00091576	ENSSSCG00000000228	ENSSSCT00000044798	protein_coding	antisense	genic	0	overlapping	exonic
XLOC_037030	TCONS_00091966	ENSSSCG00000000419	ENSSSCT00000038718	protein_coding	sense	genic	0	containing	intronic
XLOC_037222	TCONS_00092281	ENSSSCG00000023936	ENSSSCT00000051641	protein_coding	antisense	intergenic	310	convergent	downstream
XLOC_037454	TCONS_00092815	ENSSSCG00000036499	ENSSSCT00000053362	protein_coding	antisense	genic	0	overlapping	intronic
XLOC_037454	TCONS_00092814	ENSSSCG00000036499	ENSSSCT00000053362	protein_coding	antisense	genic	0	overlapping	intronic
XLOC_037515	TCONS_00092990	ENSSSCG00000000659	ENSSSCT00000028870	protein_coding	antisense	genic	0	overlapping	exonic
XLOC_037515	TCONS_00092988	ENSSSCG00000000659	ENSSSCT00000000715	protein_coding	antisense	genic	0	overlapping	exonic
XLOC_037633	TCONS_00093474	ENSSSCG00000026597	ENSSSCT00000059995	protein_coding	sense	genic	0	overlapping	intronic
XLOC_037673	TCONS_00093609	ENSSSCG00000034557	ENSSSCT00000054409	protein_coding	sense	intergenic	233	same_strand	downstream
XLOC_037674	TCONS_00093612	ENSSSCG00000034557	ENSSSCT00000054409	protein_coding	sense	intergenic	779	same_strand	upstream
XLOC_037674	TCONS_00093613	ENSSSCG00000034557	ENSSSCT00000054409	protein_coding	sense	intergenic	779	same_strand	upstream
XLOC_037680	TCONS_00093648	ENSSSCG00000000866	ENSSSCT00000049143	protein_coding	sense	genic	0	containing	intronic
XLOC_038197	TCONS_00094607	ENSSSCG00000027415	ENSSSCT00000027541	protein_coding	antisense	intergenic	143308	convergent	downstream
XLOC_038197	TCONS_00094606	ENSSSCG00000027415	ENSSSCT00000027541	protein_coding	antisense	intergenic	143308	convergent	downstream
XLOC_038830	TCONS_00096493	ENSSSCG00000003138	ENSSSCT00000063530	protein_coding	antisense	genic	0	overlapping	intronic
XLOC_038830	TCONS_00096494	ENSSSCG00000003138	ENSSSCT00000003479	protein_coding	antisense	genic	0	overlapping	intronic
XLOC_038830	TCONS_00096492	ENSSSCG00000003139	ENSSSCT00000052461	protein_coding	antisense	genic	0	overlapping	intronic
XLOC_038997	TCONS_00097034	ENSSSCG00000034183	ENSSSCT00000049961	protein_coding	antisense	genic	0	overlapping	intronic
XLOC_039127	TCONS_00097498	ENSSSCG00000037937	ENSSSCT00000053150	protein_coding	antisense	genic	0	containing	exonic
XLOC_039127	TCONS_00097497	ENSSSCG00000035774	ENSSSCT00000057897	protein_coding	antisense	genic	0	overlapping	intronic
XLOC_039127	TCONS_00097500	ENSSSCG00000037937	ENSSSCT00000053150	protein_coding	antisense	intergenic	2580	convergent	downstream
XLOC_039297	TCONS_00098047	ENSSSCG00000023235	ENSSSCT00000026086	protein_coding	sense	intergenic	10364	same_strand	upstream
XLOC_039297	TCONS_00098048	ENSSSCG00000023235	ENSSSCT00000026086	protein_coding	sense	intergenic	5972	same_strand	upstream
XLOC_039329	TCONS_00098180	ENSSSCG00000003577	ENSSSCT00000003971	protein_coding	antisense	intergenic	415	divergent	upstream
XLOC_039441	TCONS_00098581	ENSSSCG00000029705	ENSSSCT00000032542	protein_coding	antisense	intergenic	840	convergent	downstream
XLOC_039443	TCONS_00098588	ENSSSCG00000003669	ENSSSCT00000004065	protein_coding	sense	intergenic	13653	same_strand	upstream
XLOC_039443	TCONS_00098589	ENSSSCG00000003669	ENSSSCT00000004065	protein_coding	sense	intergenic	13653	same_strand	upstream
XLOC_039661	TCONS_00099066	ENSSSCG00000022739	ENSSSCT00000029235	protein_coding	sense	genic	0	overlapping	intronic
XLOC_039661	TCONS_00099067	ENSSSCG00000022739	ENSSSCT00000025628	protein_coding	sense	intergenic	4899	same_strand	downstream
XLOC_039671	TCONS_00099079	ENSSSCG00000003729	ENSSSCT00000035939	protein_coding	sense	genic	0	overlapping	intronic
XLOC_039903	TCONS_00099684	ENSSSCG00000020989	ENSSSCT00000027522	protein_coding	antisense	genic	0	overlapping	intronic
XLOC_039930	TCONS_00099788	ENSSSCG00000003857	ENSSSCT00000027130	protein_coding	antisense	genic	0	containing	intronic
XLOC_039930	TCONS_00099787	ENSSSCG00000027119	ENSSSCT00000030186	protein_coding	sense	genic	0	containing	intronic
XLOC_040413	TCONS_00100879	ENSSSCG00000002739	ENSSSCT00000032306	protein_coding	sense	genic	0	containing	intronic
XLOC_040577	TCONS_00101359	ENSSSCG00000026181	ENSSSCT00000028038	protein_coding	antisense	intergenic	41741	divergent	upstream
XLOC_040652	TCONS_00101525	ENSSSCG00000002846	ENSSSCT00000003147	protein_coding	antisense	intergenic	9772	divergent	upstream
XLOC_041223	TCONS_00103508	ENSSSCG00000035774	ENSSSCT00000057897	protein_coding	sense	genic	0	overlapping	intronic
XLOC_041223	TCONS_00103506	ENSSSCG00000035774	ENSSSCT00000057897	protein_coding	sense	intergenic	1593	same_strand	downstream
XLOC_041223	TCONS_00103507	ENSSSCG00000035774	ENSSSCT00000056925	protein_coding	sense	genic	0	containing	intronic
XLOC_041266	TCONS_00103591	ENSSSCG00000038006	ENSSSCT00000043672	protein_coding	antisense	intergenic	24490	divergent	upstream
XLOC_041266	TCONS_00103587	ENSSSCG00000038006	ENSSSCT00000043672	protein_coding	antisense	intergenic	36372	divergent	upstream
XLOC_041266	TCONS_00103589	ENSSSCG00000038006	ENSSSCT00000043672	protein_coding	antisense	intergenic	24452	divergent	upstream
XLOC_041266	TCONS_00103590	ENSSSCG00000038006	ENSSSCT00000043672	protein_coding	antisense	intergenic	24446	divergent	upstream
XLOC_041317	TCONS_00103804	ENSSSCG00000022839	ENSSSCT00000060997	protein_coding	sense	intergenic	44983	same_strand	upstream
XLOC_041317	TCONS_00103805	ENSSSCG00000022839	ENSSSCT00000060997	protein_coding	sense	intergenic	44983	same_strand	upstream
XLOC_041443	TCONS_00104263	ENSSSCG00000030284	ENSSSCT00000060833	protein_coding	antisense	genic	0	overlapping	exonic
XLOC_041443	TCONS_00104264	ENSSSCG00000030284	ENSSSCT00000060833	protein_coding	antisense	genic	0	overlapping	exonic
XLOC_041489	TCONS_00104449	ENSSSCG00000032067	ENSSSCT00000041245	protein_coding	sense	intergenic	8562	same_strand	upstream
XLOC_041489	TCONS_00104448	ENSSSCG00000032067	ENSSSCT00000041245	protein_coding	sense	intergenic	1871	same_strand	upstream
XLOC_041845	TCONS_00105391	ENSSSCG00000027421	ENSSSCT00000029757	protein_coding	sense	intergenic	356826	same_strand	downstream
XLOC_042115	TCONS_00105966	ENSSSCG00000037559	ENSSSCT00000059425	protein_coding	sense	intergenic	43484	same_strand	upstream
XLOC_042115	TCONS_00105963	ENSSSCG00000037559	ENSSSCT00000059425	protein_coding	sense	intergenic	43484	same_strand	upstream
XLOC_042115	TCONS_00105964	ENSSSCG00000037559	ENSSSCT00000059425	protein_coding	sense	intergenic	43484	same_strand	upstream
XLOC_042115	TCONS_00105965	ENSSSCG00000037559	ENSSSCT00000059425	protein_coding	sense	intergenic	43484	same_strand	upstream
XLOC_042439	TCONS_00106872	ENSSSCG00000037115	ENSSSCT00000059557	protein_coding	sense	genic	0	containing	intronic
XLOC_042697	TCONS_00107196	ENSSSCG00000037929	ENSSSCT00000055695	protein_coding	antisense	intergenic	9008	divergent	upstream
XLOC_042697	TCONS_00107198	ENSSSCG00000037929	ENSSSCT00000055695	protein_coding	antisense	intergenic	9009	divergent	upstream
XLOC_042697	TCONS_00107195	ENSSSCG00000037929	ENSSSCT00000055695	protein_coding	antisense	intergenic	9008	divergent	upstream
XLOC_042697	TCONS_00107201	ENSSSCG00000037929	ENSSSCT00000055695	protein_coding	antisense	intergenic	13246	divergent	upstream
XLOC_042697	TCONS_00107199	ENSSSCG00000037929	ENSSSCT00000055695	protein_coding	antisense	intergenic	9490	divergent	upstream
XLOC_042697	TCONS_00107197	ENSSSCG00000037929	ENSSSCT00000055695	protein_coding	antisense	intergenic	9009	divergent	upstream
XLOC_042901	TCONS_00107854	ENSSSCG00000001573	ENSSSCT00000001752	protein_coding	sense	intergenic	28020	same_strand	upstream
XLOC_042901	TCONS_00107856	ENSSSCG00000001573	ENSSSCT00000001752	protein_coding	sense	intergenic	28020	same_strand	upstream
XLOC_042901	TCONS_00107853	ENSSSCG00000001573	ENSSSCT00000001752	protein_coding	sense	intergenic	28020	same_strand	upstream
XLOC_042901	TCONS_00107855	ENSSSCG00000001573	ENSSSCT00000001752	protein_coding	sense	intergenic	28020	same_strand	upstream
XLOC_042901	TCONS_00107852	ENSSSCG00000001573	ENSSSCT00000001752	protein_coding	sense	intergenic	28020	same_strand	upstream
XLOC_043116	TCONS_00108535	ENSSSCG00000030626	ENSSSCT00000057479	protein_coding	antisense	genic	0	overlapping	intronic
XLOC_043693	TCONS_00109717	ENSSSCG00000002254	ENSSSCT00000058785	protein_coding	antisense	intergenic	19402	divergent	upstream
XLOC_043693	TCONS_00109709	ENSSSCG00000002254	ENSSSCT00000058785	protein_coding	antisense	genic	0	overlapping	intronic
XLOC_043693	TCONS_00109719	ENSSSCG00000002254	ENSSSCT00000058785	protein_coding	antisense	intergenic	19887	divergent	upstream
XLOC_043693	TCONS_00109710	ENSSSCG00000002254	ENSSSCT00000058785	protein_coding	antisense	genic	0	overlapping	intronic
XLOC_043693	TCONS_00109707	ENSSSCG00000002254	ENSSSCT00000058785	protein_coding	antisense	genic	0	overlapping	intronic
XLOC_043693	TCONS_00109722	ENSSSCG00000002254	ENSSSCT00000058785	protein_coding	antisense	intergenic	27520	divergent	upstream
XLOC_043693	TCONS_00109705	ENSSSCG00000002254	ENSSSCT00000002510	protein_coding	antisense	genic	0	containing	intronic
XLOC_043693	TCONS_00109720	ENSSSCG00000002254	ENSSSCT00000058785	protein_coding	antisense	intergenic	20013	divergent	upstream
XLOC_043693	TCONS_00109708	ENSSSCG00000002254	ENSSSCT00000058785	protein_coding	antisense	genic	0	overlapping	intronic
XLOC_043693	TCONS_00109723	ENSSSCG00000002254	ENSSSCT00000058785	protein_coding	antisense	intergenic	27520	divergent	upstream
XLOC_043693	TCONS_00109724	ENSSSCG00000002254	ENSSSCT00000058785	protein_coding	antisense	intergenic	28625	divergent	upstream
XLOC_043693	TCONS_00109718	ENSSSCG00000002254	ENSSSCT00000058785	protein_coding	antisense	intergenic	19627	divergent	upstream
XLOC_043693	TCONS_00109721	ENSSSCG00000002254	ENSSSCT00000058785	protein_coding	antisense	intergenic	25158	divergent	upstream
XLOC_043696	TCONS_00109714	ENSSSCG00000002254	ENSSSCT00000058785	protein_coding	antisense	intergenic	8833	divergent	upstream
XLOC_043967	TCONS_00110347	ENSSSCG00000036917	ENSSSCT00000056245	protein_coding	sense	intergenic	406078	same_strand	downstream
XLOC_043967	TCONS_00110345	ENSSSCG00000036917	ENSSSCT00000056245	protein_coding	sense	intergenic	403248	same_strand	downstream
XLOC_043967	TCONS_00110346	ENSSSCG00000036917	ENSSSCT00000056245	protein_coding	sense	intergenic	403248	same_strand	downstream
XLOC_044179	TCONS_00110872	ENSSSCG00000001021	ENSSSCT00000001114	protein_coding	antisense	intergenic	123660	divergent	upstream
XLOC_044547	TCONS_00111839	ENSSSCG00000001487	ENSSSCT00000001659	protein_coding	antisense	intergenic	22008	convergent	downstream
XLOC_044547	TCONS_00111840	ENSSSCG00000001487	ENSSSCT00000001659	protein_coding	antisense	intergenic	22008	convergent	downstream
XLOC_044547	TCONS_00111841	ENSSSCG00000001487	ENSSSCT00000001659	protein_coding	antisense	intergenic	22008	convergent	downstream
XLOC_044547	TCONS_00111838	ENSSSCG00000001487	ENSSSCT00000001659	protein_coding	antisense	intergenic	22008	convergent	downstream
XLOC_044547	TCONS_00111843	ENSSSCG00000001487	ENSSSCT00000001659	protein_coding	antisense	intergenic	22008	convergent	downstream
XLOC_044547	TCONS_00111837	ENSSSCG00000001487	ENSSSCT00000001659	protein_coding	antisense	intergenic	22008	convergent	downstream
XLOC_044547	TCONS_00111842	ENSSSCG00000001487	ENSSSCT00000001659	protein_coding	antisense	intergenic	22008	convergent	downstream
XLOC_044715	TCONS_00112263	ENSSSCG00000001667	ENSSSCT00000001859	protein_coding	sense	intergenic	1397	same_strand	downstream
XLOC_044908	TCONS_00112741	ENSSSCG00000030626	ENSSSCT00000028556	protein_coding	sense	genic	0	overlapping	intronic
XLOC_044912	TCONS_00112761	ENSSSCG00000036742	ENSSSCT00000041005	protein_coding	sense	intergenic	31608	same_strand	downstream
XLOC_044912	TCONS_00112747	ENSSSCG00000030626	ENSSSCT00000028556	protein_coding	sense	intergenic	8564	same_strand	upstream
XLOC_044912	TCONS_00112752	ENSSSCG00000030626	ENSSSCT00000028556	protein_coding	sense	intergenic	22996	same_strand	upstream
XLOC_044912	TCONS_00112745	ENSSSCG00000030626	ENSSSCT00000028556	protein_coding	sense	intergenic	5569	same_strand	upstream
XLOC_044912	TCONS_00112765	ENSSSCG00000036742	ENSSSCT00000041005	protein_coding	sense	intergenic	31671	same_strand	downstream
XLOC_044930	TCONS_00112768	ENSSSCG00000036742	ENSSSCT00000041005	protein_coding	sense	intergenic	7427	same_strand	downstream
XLOC_045167	TCONS_00113394	ENSSSCG00000030045	ENSSSCT00000043961	protein_coding	antisense	intergenic	46	divergent	upstream
XLOC_045167	TCONS_00113395	ENSSSCG00000030045	ENSSSCT00000043961	protein_coding	antisense	intergenic	31	divergent	upstream
XLOC_045255	TCONS_00113589	ENSSSCG00000022705	ENSSSCT00000031004	protein_coding	antisense	intergenic	661	divergent	upstream
XLOC_045255	TCONS_00113588	ENSSSCG00000022705	ENSSSCT00000057086	protein_coding	antisense	intergenic	772	divergent	upstream
XLOC_045333	TCONS_00113741	ENSSSCG00000002254	ENSSSCT00000002510	protein_coding	sense	intergenic	40219	same_strand	downstream
XLOC_045333	TCONS_00113742	ENSSSCG00000002254	ENSSSCT00000002510	protein_coding	sense	intergenic	14331	same_strand	downstream
XLOC_045333	TCONS_00113743	ENSSSCG00000002254	ENSSSCT00000002510	protein_coding	sense	intergenic	14230	same_strand	downstream
XLOC_045666	TCONS_00114701	ENSSSCG00000031302	ENSSSCT00000056455	protein_coding	antisense	intergenic	162	convergent	downstream
XLOC_045801	TCONS_00115059	ENSSSCG00000025315	ENSSSCT00000054109	protein_coding	antisense	genic	0	overlapping	intronic
XLOC_045922	TCONS_00115311	ENSSSCG00000033602	ENSSSCT00000047460	protein_coding	sense	intergenic	124	same_strand	downstream
XLOC_046089	TCONS_00115811	ENSSSCG00000008898	ENSSSCT00000044723	protein_coding	antisense	genic	0	overlapping	exonic
XLOC_046089	TCONS_00115801	ENSSSCG00000008898	ENSSSCT00000044723	protein_coding	antisense	genic	0	overlapping	exonic
XLOC_046089	TCONS_00115810	ENSSSCG00000008898	ENSSSCT00000044723	protein_coding	antisense	genic	0	overlapping	exonic
XLOC_046089	TCONS_00115806	ENSSSCG00000008898	ENSSSCT00000044723	protein_coding	antisense	genic	0	overlapping	exonic
XLOC_046089	TCONS_00115804	ENSSSCG00000008898	ENSSSCT00000044723	protein_coding	antisense	genic	0	overlapping	exonic
XLOC_046089	TCONS_00115799	ENSSSCG00000008898	ENSSSCT00000044723	protein_coding	antisense	genic	0	containing	exonic
XLOC_046089	TCONS_00115805	ENSSSCG00000008898	ENSSSCT00000044723	protein_coding	antisense	genic	0	overlapping	exonic
XLOC_046089	TCONS_00115812	ENSSSCG00000008898	ENSSSCT00000044723	protein_coding	antisense	genic	0	overlapping	exonic
XLOC_046089	TCONS_00115813	ENSSSCG00000008898	ENSSSCT00000044723	protein_coding	antisense	genic	0	overlapping	exonic
XLOC_046089	TCONS_00115800	ENSSSCG00000008898	ENSSSCT00000044723	protein_coding	antisense	genic	0	overlapping	exonic
XLOC_046089	TCONS_00115809	ENSSSCG00000008898	ENSSSCT00000044723	protein_coding	antisense	genic	0	overlapping	exonic
XLOC_046089	TCONS_00115807	ENSSSCG00000008898	ENSSSCT00000044723	protein_coding	antisense	genic	0	overlapping	exonic
XLOC_046089	TCONS_00115803	ENSSSCG00000008898	ENSSSCT00000044723	protein_coding	antisense	genic	0	overlapping	exonic
XLOC_046089	TCONS_00115808	ENSSSCG00000008898	ENSSSCT00000044723	protein_coding	antisense	genic	0	overlapping	exonic
XLOC_046089	TCONS_00115802	ENSSSCG00000008898	ENSSSCT00000044723	protein_coding	antisense	genic	0	overlapping	exonic
XLOC_046192	TCONS_00116014	ENSSSCG00000027609	ENSSSCT00000059153	protein_coding	antisense	genic	0	containing	intronic
XLOC_046628	TCONS_00117008	ENSSSCG00000035998	ENSSSCT00000061743	protein_coding	sense	genic	0	containing	intronic
XLOC_046645	TCONS_00117043	ENSSSCG00000039017	ENSSSCT00000055853	protein_coding	sense	intergenic	10930	same_strand	downstream
XLOC_046950	TCONS_00117816	ENSSSCG00000008747	ENSSSCT00000060834	protein_coding	antisense	intergenic	190	divergent	upstream
XLOC_046950	TCONS_00117815	ENSSSCG00000040393	ENSSSCT00000039454	protein_coding	sense	intergenic	122	same_strand	upstream
XLOC_046950	TCONS_00117814	ENSSSCG00000040393	ENSSSCT00000039454	protein_coding	sense	intergenic	122	same_strand	upstream
XLOC_047020	TCONS_00117989	ENSSSCG00000008789	ENSSSCT00000027462	protein_coding	antisense	genic	0	containing	intronic
XLOC_047020	TCONS_00117991	ENSSSCG00000008788	ENSSSCT00000040698	protein_coding	sense	genic	0	containing	intronic
XLOC_047288	TCONS_00118731	ENSSSCG00000008984	ENSSSCT00000064619	protein_coding	antisense	intergenic	53141	divergent	upstream
XLOC_047288	TCONS_00118732	ENSSSCG00000008984	ENSSSCT00000064619	protein_coding	antisense	intergenic	53138	divergent	upstream
XLOC_047421	TCONS_00119075	ENSSSCG00000024596	ENSSSCT00000038034	protein_coding	sense	genic	0	containing	intronic
XLOC_047423	TCONS_00119081	ENSSSCG00000024596	ENSSSCT00000044741	protein_coding	sense	genic	0	overlapping	intronic
XLOC_047455	TCONS_00119119	ENSSSCG00000036969	ENSSSCT00000046569	protein_coding	sense	intergenic	455310	same_strand	upstream
XLOC_047658	TCONS_00119455	ENSSSCG00000009083	ENSSSCT00000009949	protein_coding	sense	intergenic	55092	same_strand	upstream
XLOC_047665	TCONS_00119473	ENSSSCG00000034743	ENSSSCT00000048406	protein_coding	antisense	genic	0	containing	intronic
XLOC_047753	TCONS_00119619	ENSSSCG00000009114	ENSSSCT00000009981	protein_coding	antisense	genic	0	nested	exonic
XLOC_047753	TCONS_00119618	ENSSSCG00000009114	ENSSSCT00000009981	protein_coding	antisense	genic	0	nested	exonic
XLOC_047764	TCONS_00119637	ENSSSCG00000036158	ENSSSCT00000054516	protein_coding	antisense	intergenic	301447	convergent	downstream
XLOC_048019	TCONS_00120137	ENSSSCG00000009222	ENSSSCT00000047296	protein_coding	antisense	genic	0	overlapping	intronic
XLOC_048181	TCONS_00120535	ENSSSCG00000014715	ENSSSCT00000016066	protein_coding	antisense	intergenic	3178	convergent	downstream
XLOC_048249	TCONS_00120706	ENSSSCG00000014851	ENSSSCT00000062517	protein_coding	sense	intergenic	6894	same_strand	downstream
XLOC_048274	TCONS_00120780	ENSSSCG00000022052	ENSSSCT00000016230	protein_coding	antisense	genic	0	overlapping	intronic
XLOC_048342	TCONS_00120914	ENSSSCG00000038831	ENSSSCT00000062508	protein_coding	sense	intergenic	49663	same_strand	downstream
XLOC_048459	TCONS_00121202	ENSSSCG00000037097	ENSSSCT00000007740	protein_coding	antisense	intergenic	14772	convergent	downstream
XLOC_048459	TCONS_00121199	ENSSSCG00000037097	ENSSSCT00000007740	protein_coding	antisense	intergenic	14884	convergent	downstream
XLOC_048459	TCONS_00121201	ENSSSCG00000037097	ENSSSCT00000007740	protein_coding	antisense	intergenic	14772	convergent	downstream
XLOC_048617	TCONS_00121658	ENSSSCG00000015098	ENSSSCT00000062368	protein_coding	sense	intergenic	20438	same_strand	upstream
XLOC_048617	TCONS_00121659	ENSSSCG00000015098	ENSSSCT00000062368	protein_coding	sense	intergenic	20438	same_strand	upstream
XLOC_048825	TCONS_00122271	ENSSSCG00000031319	ENSSSCT00000054614	protein_coding	sense	intergenic	13716	same_strand	downstream
XLOC_048825	TCONS_00122270	ENSSSCG00000031319	ENSSSCT00000054614	protein_coding	sense	intergenic	13712	same_strand	downstream
XLOC_048825	TCONS_00122272	ENSSSCG00000031319	ENSSSCT00000054614	protein_coding	sense	intergenic	13726	same_strand	downstream
XLOC_048895	TCONS_00122464	ENSSSCG00000015314	ENSSSCT00000016687	protein_coding	sense	genic	0	overlapping	intronic
XLOC_049441	TCONS_00123381	ENSSSCG00000015432	ENSSSCT00000063788	protein_coding	antisense	intergenic	106	divergent	upstream
XLOC_049462	TCONS_00123438	ENSSSCG00000015444	ENSSSCT00000016825	protein_coding	antisense	genic	0	nested	exonic
XLOC_049684	TCONS_00123934	ENSSSCG00000015570	ENSSSCT00000061489	protein_coding	antisense	intergenic	53358	divergent	upstream
XLOC_049684	TCONS_00123939	ENSSSCG00000015570	ENSSSCT00000061489	protein_coding	antisense	intergenic	61226	divergent	upstream
XLOC_049684	TCONS_00123929	ENSSSCG00000015570	ENSSSCT00000016961	protein_coding	antisense	genic	0	containing	intronic
XLOC_050417	TCONS_00125423	ENSSSCG00000014999	ENSSSCT00000049211	protein_coding	sense	genic	0	containing	intronic
XLOC_050452	TCONS_00125533	ENSSSCG00000015019	ENSSSCT00000059383	protein_coding	antisense	genic	0	overlapping	exonic
XLOC_050452	TCONS_00125532	ENSSSCG00000015019	ENSSSCT00000061979	protein_coding	antisense	genic	0	overlapping	exonic
XLOC_050477	TCONS_00125618	ENSSSCG00000038372	ENSSSCT00000059172	protein_coding	sense	intergenic	549	same_strand	upstream
XLOC_050763	TCONS_00126291	ENSSSCG00000015281	ENSSSCT00000016652	protein_coding	sense	intergenic	1507	same_strand	downstream
XLOC_050853	TCONS_00126567	ENSSSCG00000015322	ENSSSCT00000016695	protein_coding	sense	intergenic	332	same_strand	downstream
XLOC_050987	TCONS_00126791	ENSSSCG00000015356	ENSSSCT00000016731	protein_coding	sense	intergenic	27317	same_strand	downstream
XLOC_050996	TCONS_00126801	ENSSSCG00000015356	ENSSSCT00000016731	protein_coding	sense	intergenic	67561	same_strand	downstream
XLOC_051012	TCONS_00126818	ENSSSCG00000015356	ENSSSCT00000016731	protein_coding	sense	intergenic	42528	same_strand	downstream
XLOC_051015	TCONS_00126821	ENSSSCG00000015356	ENSSSCT00000016731	protein_coding	sense	intergenic	28697	same_strand	downstream
XLOC_051049	TCONS_00126880	ENSSSCG00000030484	ENSSSCT00000031031	protein_coding	antisense	genic	0	overlapping	intronic
XLOC_051049	TCONS_00126881	ENSSSCG00000030484	ENSSSCT00000031031	protein_coding	antisense	genic	0	overlapping	intronic
XLOC_051049	TCONS_00126879	ENSSSCG00000030484	ENSSSCT00000031031	protein_coding	antisense	genic	0	overlapping	intronic
XLOC_051455	TCONS_00127667	ENSSSCG00000031550	ENSSSCT00000046950	protein_coding	antisense	genic	0	overlapping	intronic
XLOC_051456	TCONS_00127670	ENSSSCG00000015485	ENSSSCT00000016869	protein_coding	antisense	intergenic	687	divergent	upstream
XLOC_051456	TCONS_00127669	ENSSSCG00000015485	ENSSSCT00000016869	protein_coding	antisense	intergenic	687	divergent	upstream
XLOC_051640	TCONS_00128110	ENSSSCG00000015599	ENSSSCT00000055719	protein_coding	sense	intergenic	35454	same_strand	upstream
XLOC_051687	TCONS_00128268	ENSSSCG00000022126	ENSSSCT00000023216	protein_coding	antisense	intergenic	34960	divergent	upstream
XLOC_051871	TCONS_00128532	ENSSSCG00000031863	ENSSSCT00000031577	protein_coding	antisense	intergenic	5264	convergent	downstream
XLOC_052171	TCONS_00128947	ENSSSCG00000036271	ENSSSCT00000045433	protein_coding	antisense	genic	0	containing	intronic
XLOC_052171	TCONS_00128950	ENSSSCG00000036271	ENSSSCT00000031878	protein_coding	antisense	genic	0	containing	exonic
XLOC_052171	TCONS_00128951	ENSSSCG00000036271	ENSSSCT00000045433	protein_coding	antisense	genic	0	containing	exonic
XLOC_052171	TCONS_00128946	ENSSSCG00000036271	ENSSSCT00000031878	protein_coding	antisense	genic	0	containing	exonic
XLOC_052171	TCONS_00128952	ENSSSCG00000036271	ENSSSCT00000045433	protein_coding	antisense	genic	0	containing	exonic
XLOC_052259	TCONS_00129111	ENSSSCG00000035657	ENSSSCT00000047317	protein_coding	antisense	intergenic	419	divergent	upstream
XLOC_052259	TCONS_00129108	ENSSSCG00000035657	ENSSSCT00000047317	protein_coding	antisense	intergenic	201	divergent	upstream
XLOC_052259	TCONS_00129109	ENSSSCG00000035657	ENSSSCT00000047317	protein_coding	antisense	intergenic	264	divergent	upstream
XLOC_052259	TCONS_00129113	ENSSSCG00000035657	ENSSSCT00000047317	protein_coding	antisense	intergenic	793	divergent	upstream
XLOC_052259	TCONS_00129110	ENSSSCG00000035657	ENSSSCT00000051919	protein_coding	antisense	intergenic	294	divergent	upstream
XLOC_052259	TCONS_00129112	ENSSSCG00000035657	ENSSSCT00000051919	protein_coding	antisense	intergenic	686	divergent	upstream
XLOC_052259	TCONS_00129107	ENSSSCG00000035657	ENSSSCT00000047317	protein_coding	antisense	intergenic	192	divergent	upstream
XLOC_052546	TCONS_00129554	ENSSSCG00000028527	ENSSSCT00000032273	protein_coding	sense	intergenic	7940	same_strand	downstream
XLOC_052546	TCONS_00129553	ENSSSCG00000028527	ENSSSCT00000032273	protein_coding	sense	intergenic	7825	same_strand	downstream
XLOC_052546	TCONS_00129555	ENSSSCG00000028527	ENSSSCT00000032273	protein_coding	sense	intergenic	7940	same_strand	downstream
XLOC_053071	TCONS_00130462	ENSSSCG00000031488	ENSSSCT00000065275	protein_coding	sense	intergenic	35791	same_strand	upstream
XLOC_053071	TCONS_00130463	ENSSSCG00000031488	ENSSSCT00000065275	protein_coding	sense	intergenic	35791	same_strand	upstream
XLOC_053091	TCONS_00130520	ENSSSCG00000013413	ENSSSCT00000014657	protein_coding	antisense	genic	0	overlapping	exonic
XLOC_053091	TCONS_00130522	ENSSSCG00000013413	ENSSSCT00000014657	protein_coding	antisense	genic	0	containing	exonic
XLOC_053091	TCONS_00130523	ENSSSCG00000013413	ENSSSCT00000014656	protein_coding	antisense	genic	0	containing	exonic
XLOC_053091	TCONS_00130521	ENSSSCG00000013413	ENSSSCT00000014656	protein_coding	antisense	genic	0	overlapping	exonic
XLOC_054141	TCONS_00132422	ENSSSCG00000038976	ENSSSCT00000057649	protein_coding	antisense	genic	0	containing	intronic
XLOC_054231	TCONS_00132602	ENSSSCG00000031243	ENSSSCT00000049173	protein_coding	antisense	intergenic	87722	convergent	downstream
XLOC_054231	TCONS_00132603	ENSSSCG00000031243	ENSSSCT00000049173	protein_coding	antisense	intergenic	87722	convergent	downstream
XLOC_055048	TCONS_00134564	ENSSSCG00000012113	ENSSSCT00000013248	protein_coding	antisense	intergenic	34427	convergent	downstream
XLOC_055522	TCONS_00135508	ENSSSCG00000039027	ENSSSCT00000050327	protein_coding	antisense	intergenic	3056	divergent	upstream
XLOC_055608	TCONS_00135663	ENSSSCG00000031779	ENSSSCT00000057052	protein_coding	sense	intergenic	510088	same_strand	upstream
XLOC_055608	TCONS_00135673	ENSSSCG00000012371	ENSSSCT00000013528	protein_coding	antisense	intergenic	514829	divergent	upstream
XLOC_055628	TCONS_00135698	ENSSSCG00000012828	ENSSSCT00000040786	protein_coding	antisense	genic	0	containing	intronic
XLOC_055746	TCONS_00135994	ENSSSCG00000012467	ENSSSCT00000013634	protein_coding	antisense	genic	0	overlapping	intronic
XLOC_055746	TCONS_00136026	ENSSSCG00000012469	ENSSSCT00000013636	protein_coding	sense	intergenic	65020	same_strand	downstream
XLOC_055746	TCONS_00136040	ENSSSCG00000012469	ENSSSCT00000013636	protein_coding	sense	intergenic	65013	same_strand	downstream
XLOC_055746	TCONS_00136039	ENSSSCG00000012469	ENSSSCT00000013636	protein_coding	sense	intergenic	65019	same_strand	downstream
XLOC_055746	TCONS_00136037	ENSSSCG00000012469	ENSSSCT00000013636	protein_coding	sense	intergenic	65020	same_strand	downstream
XLOC_055746	TCONS_00136041	ENSSSCG00000012469	ENSSSCT00000013636	protein_coding	sense	intergenic	65020	same_strand	downstream
XLOC_055746	TCONS_00136038	ENSSSCG00000012469	ENSSSCT00000013636	protein_coding	sense	intergenic	65020	same_strand	downstream
XLOC_055746	TCONS_00136035	ENSSSCG00000012469	ENSSSCT00000013636	protein_coding	sense	intergenic	65020	same_strand	downstream
XLOC_055746	TCONS_00136036	ENSSSCG00000012469	ENSSSCT00000013636	protein_coding	sense	intergenic	65020	same_strand	downstream
XLOC_055763	TCONS_00136011	ENSSSCG00000012469	ENSSSCT00000013636	protein_coding	sense	intergenic	115610	same_strand	downstream
XLOC_055766	TCONS_00136016	ENSSSCG00000012469	ENSSSCT00000013636	protein_coding	sense	intergenic	108016	same_strand	downstream
XLOC_056228	TCONS_00137106	ENSSSCG00000038027	ENSSSCT00000058071	protein_coding	antisense	genic	0	overlapping	exonic
XLOC_056228	TCONS_00137109	ENSSSCG00000038027	ENSSSCT00000058071	protein_coding	antisense	genic	0	overlapping	exonic
XLOC_056228	TCONS_00137105	ENSSSCG00000036122	ENSSSCT00000062135	protein_coding	sense	intergenic	119771	same_strand	downstream
XLOC_056228	TCONS_00137110	ENSSSCG00000038027	ENSSSCT00000058071	protein_coding	antisense	genic	0	overlapping	exonic
XLOC_056271	TCONS_00137182	ENSSSCG00000034853	ENSSSCT00000059897	protein_coding	sense	genic	0	containing	intronic
XLOC_056271	TCONS_00137184	ENSSSCG00000034853	ENSSSCT00000059897	protein_coding	sense	genic	0	containing	intronic
XLOC_056271	TCONS_00137183	ENSSSCG00000034853	ENSSSCT00000059897	protein_coding	sense	genic	0	containing	intronic
