# Supplementary material for: Single and multi-omic characterization of a porcine model of ethanol-induced hepatic fibrosis
Source: Epigenetics. 2025 Mar 4;20(1):2471127. doi: 10.1080/15592294.2025.2471127 (PMC11901410; doi:10.1080/15592294.2025.2471127)
Supplement: Supplement3.xlsx [file KEPI_A_2471127_SM5344.xlsx]

## Sheet: DEGswithnumDMRandFCforsupp
gene	num_DMR	logFC
ENSSSCG00000000033	1	1.54131
ENSSSCG00000000063	1	-1.02488
ENSSSCG00000000079	2	1.33569
ENSSSCG00000000133	2	-0.991628
ENSSSCG00000000214	1	-1.45028
ENSSSCG00000000712	2	1.87862
ENSSSCG00000000769	1	-0.776026
ENSSSCG00000000875	1	-0.806355
ENSSSCG00000000892	1	-1.11622
ENSSSCG00000000907	3	2.21227
ENSSSCG00000000939	1	-0.671804
ENSSSCG00000000997	3	-1.50177
ENSSSCG00000000998	1	-0.762544
ENSSSCG00000001045	3	-4.67812
ENSSSCG00000001061	6	0.872111
ENSSSCG00000001234	1	1.72566
ENSSSCG00000001582	3	1.91695
ENSSSCG00000001595	4	2.02418
ENSSSCG00000001612	1	1.13031
ENSSSCG00000001697	1	-0.810018
ENSSSCG00000001746	1	1.77241
ENSSSCG00000001822	2	-0.695214
ENSSSCG00000001849	1	1.48817
ENSSSCG00000001882	1	1.84301
ENSSSCG00000001914	1	2.86474
ENSSSCG00000001917	1	1.33474
ENSSSCG00000002013	1	-1.6397
ENSSSCG00000002267	1	2.01039
ENSSSCG00000002296	1	-3.15921
ENSSSCG00000002436	2	1.34552
ENSSSCG00000002455	1	-0.722468
ENSSSCG00000002646	1	-0.91778
ENSSSCG00000002655	1	-0.684334
ENSSSCG00000002669	3	1.96214
ENSSSCG00000002688	7	0.950092
ENSSSCG00000002734	1	-0.882731
ENSSSCG00000002749	1	-1.00491
ENSSSCG00000002752	8	1.27984
ENSSSCG00000002838	4	1.71421
ENSSSCG00000002916	2	1.94156
ENSSSCG00000002963	1	-0.591635
ENSSSCG00000002981	1	2.38777
ENSSSCG00000003226	2	-1.10363
ENSSSCG00000003302	1	1.35606
ENSSSCG00000003417	2	1.56315
ENSSSCG00000003455	2	1.84704
ENSSSCG00000003465	1	2.219
ENSSSCG00000003470	1	-1.20753
ENSSSCG00000003478	1	1.57057
ENSSSCG00000003539	1	1.70057
ENSSSCG00000003565	1	-1.7422
ENSSSCG00000003709	2	2.81112
ENSSSCG00000003747	1	1.12234
ENSSSCG00000003811	1	1.36036
ENSSSCG00000003839	2	-1.01142
ENSSSCG00000003881	1	1.82441
ENSSSCG00000003943	1	-1.17895
ENSSSCG00000003968	1	-1.6314
ENSSSCG00000004008	2	-1.14427
ENSSSCG00000004039	1	-1.10683
ENSSSCG00000004093	1	-0.898848
ENSSSCG00000004134	1	-1.22932
ENSSSCG00000004136	1	-1.35987
ENSSSCG00000004149	1	1.17422
ENSSSCG00000004387	1	1.07497
ENSSSCG00000004412	1	1.94675
ENSSSCG00000004419	1	-0.858329
ENSSSCG00000004484	1	2.40733
ENSSSCG00000004535	1	1.28033
ENSSSCG00000004643	1	-2.54388
ENSSSCG00000004795	1	1.01092
ENSSSCG00000004826	1	-1.17066
ENSSSCG00000004859	1	0.905583
ENSSSCG00000004921	1	-0.96216
ENSSSCG00000004962	2	2.5451
ENSSSCG00000004997	1	-0.815659
ENSSSCG00000005076	1	0.892218
ENSSSCG00000005166	1	1.55714
ENSSSCG00000005180	2	2.83436
ENSSSCG00000005217	1	-0.776504
ENSSSCG00000005232	1	1.42342
ENSSSCG00000005457	1	2.6205
ENSSSCG00000005487	2	2.61856
ENSSSCG00000005511	2	1.31354
ENSSSCG00000005524	1	1.23548
ENSSSCG00000005607	7	1.1159
ENSSSCG00000005608	3	2.94415
ENSSSCG00000005609	2	-0.994391
ENSSSCG00000005614	1	1.4138
ENSSSCG00000005626	1	-1.20618
ENSSSCG00000005636	5	-1.94371
ENSSSCG00000005645	1	-0.945408
ENSSSCG00000005663	1	-1.57499
ENSSSCG00000005669	1	-1.56296
ENSSSCG00000005671	1	-1.58621
ENSSSCG00000005672	3	-0.844357
ENSSSCG00000005701	1	-1.1957
ENSSSCG00000005720	1	-1.06214
ENSSSCG00000005751	10	2.07318
ENSSSCG00000005944	1	3.48198
ENSSSCG00000005946	2	2.34696
ENSSSCG00000005997	1	1.17293
ENSSSCG00000006060	1	2.42518
ENSSSCG00000006083	1	-0.864899
ENSSSCG00000006197	1	1.64115
ENSSSCG00000006383	2	1.73934
ENSSSCG00000006400	1	2.12964
ENSSSCG00000006559	1	-1.30493
ENSSSCG00000006735	2	1.47464
ENSSSCG00000006743	1	2.97457
ENSSSCG00000006767	1	1.2429
ENSSSCG00000006848	1	1.43875
ENSSSCG00000006901	2	-1.10566
ENSSSCG00000006926	1	-1.15976
ENSSSCG00000006936	2	-0.755946
ENSSSCG00000006985	1	-2.16866
ENSSSCG00000007019	1	-1.62477
ENSSSCG00000007080	1	0.783425
ENSSSCG00000007286	1	1.55786
ENSSSCG00000007452	4	-0.911835
ENSSSCG00000007463	1	2.85549
ENSSSCG00000007508	2	-1.72301
ENSSSCG00000007574	4	2.39347
ENSSSCG00000007710	2	1.58733
ENSSSCG00000007817	1	-1.43979
ENSSSCG00000007872	3	1.60212
ENSSSCG00000007943	1	-1.23364
ENSSSCG00000008038	1	1.06112
ENSSSCG00000008101	1	1.93543
ENSSSCG00000008239	1	3.09528
ENSSSCG00000008326	1	-1.35869
ENSSSCG00000008344	2	1.59987
ENSSSCG00000008360	1	0.990424
ENSSSCG00000008558	1	1.02388
ENSSSCG00000008574	1	1.86568
ENSSSCG00000008595	2	-0.65357
ENSSSCG00000008723	1	2.67138
ENSSSCG00000008745	1	2.41675
ENSSSCG00000008749	1	1.74949
ENSSSCG00000008773	2	0.943726
ENSSSCG00000008785	2	-0.653279
ENSSSCG00000008831	1	-0.66651
ENSSSCG00000008838	2	1.68127
ENSSSCG00000008878	1	-0.967151
ENSSSCG00000008984	1	2.22716
ENSSSCG00000009053	2	1.31646
ENSSSCG00000009060	1	1.54228
ENSSSCG00000009106	1	0.865755
ENSSSCG00000009222	1	2.77133
ENSSSCG00000009229	2	1.33839
ENSSSCG00000009239	1	-1.47988
ENSSSCG00000009240	1	-1.14615
ENSSSCG00000009338	2	2.12328
ENSSSCG00000009412	1	1.67623
ENSSSCG00000009464	2	-0.882908
ENSSSCG00000009469	1	-1.71704
ENSSSCG00000009517	1	2.19558
ENSSSCG00000009522	2	-0.785876
ENSSSCG00000009534	1	-0.905588
ENSSSCG00000009545	7	1.467
ENSSSCG00000009557	1	-0.865448
ENSSSCG00000009565	1	1.94014
ENSSSCG00000010133	1	1.30878
ENSSSCG00000010143	1	0.713392
ENSSSCG00000010160	1	0.635322
ENSSSCG00000010185	1	-1.245
ENSSSCG00000010204	1	2.1692
ENSSSCG00000010253	1	1.55562
ENSSSCG00000010325	3	1.96371
ENSSSCG00000010381	3	2.39117
ENSSSCG00000010476	1	4.33897
ENSSSCG00000010528	1	-1.28052
ENSSSCG00000010545	2	-1.36836
ENSSSCG00000010551	1	-1.00079
ENSSSCG00000010728	2	1.91616
ENSSSCG00000010755	2	1.55629
ENSSSCG00000010759	1	-1.02888
ENSSSCG00000010832	1	-2.29687
ENSSSCG00000010833	1	-0.803593
ENSSSCG00000011030	1	3.67825
ENSSSCG00000011125	1	1.27147
ENSSSCG00000011129	1	1.26482
ENSSSCG00000011137	1	-0.884937
ENSSSCG00000011195	1	1.59207
ENSSSCG00000011199	1	1.24349
ENSSSCG00000011297	1	-2.85504
ENSSSCG00000011400	1	1.85925
ENSSSCG00000011497	1	0.965512
ENSSSCG00000011582	1	1.5112
ENSSSCG00000011600	1	3.71642
ENSSSCG00000011713	1	2.61276
ENSSSCG00000011867	1	0.939922
ENSSSCG00000011872	1	1.32208
ENSSSCG00000011893	1	-0.700739
ENSSSCG00000011894	1	2.3552
ENSSSCG00000011928	1	2.83126
ENSSSCG00000012034	1	1.62657
ENSSSCG00000012054	1	1.98616
ENSSSCG00000012126	1	1.43308
ENSSSCG00000012137	1	1.34557
ENSSSCG00000012151	2	1.50202
ENSSSCG00000012160	2	1.64579
ENSSSCG00000012566	1	-1.34614
ENSSSCG00000012587	1	1.68698
ENSSSCG00000012597	1	0.978337
ENSSSCG00000012879	1	-0.838202
ENSSSCG00000012913	1	-0.719436
ENSSSCG00000012917	1	1.22452
ENSSSCG00000012926	3	-2.3785
ENSSSCG00000012993	2	-2.7555
ENSSSCG00000012999	3	1.07064
ENSSSCG00000013018	1	1.4908
ENSSSCG00000013043	3	1.22554
ENSSSCG00000013073	1	2.03448
ENSSSCG00000013078	6	1.52759
ENSSSCG00000013273	1	1.4976
ENSSSCG00000013278	2	1.86316
ENSSSCG00000013302	2	0.920551
ENSSSCG00000013399	1	0.845194
ENSSSCG00000013506	1	1.90115
ENSSSCG00000013550	1	1.05099
ENSSSCG00000013604	1	1.58365
ENSSSCG00000013742	1	1.28245
ENSSSCG00000013927	1	-1.18595
ENSSSCG00000014040	1	-0.881505
ENSSSCG00000014127	1	1.98094
ENSSSCG00000014287	1	-1.89146
ENSSSCG00000014304	1	-0.658627
ENSSSCG00000014311	1	0.943735
ENSSSCG00000014321	1	-1.7881
ENSSSCG00000014361	1	-1.40012
ENSSSCG00000014365	1	-1.49226
ENSSSCG00000014399	9	1.14018
ENSSSCG00000014818	4	1.09719
ENSSSCG00000014852	3	1.66369
ENSSSCG00000014871	2	2.59313
ENSSSCG00000014894	1	3.3056
ENSSSCG00000014935	3	1.86183
ENSSSCG00000014960	2	1.17782
ENSSSCG00000015073	1	1.68919
ENSSSCG00000015091	1	-2.12917
ENSSSCG00000015095	1	-0.560226
ENSSSCG00000015131	2	-3.2866
ENSSSCG00000015144	4	1.77454
ENSSSCG00000015273	1	2.19198
ENSSSCG00000015307	2	1.39176
ENSSSCG00000015432	2	1.04115
ENSSSCG00000015525	1	-2.74203
ENSSSCG00000015556	1	2.92729
ENSSSCG00000015589	2	2.0286
ENSSSCG00000015602	1	-1.01706
ENSSSCG00000015616	1	-0.949023
ENSSSCG00000015733	3	1.40244
ENSSSCG00000015780	1	1.81748
ENSSSCG00000015784	1	-2.24096
ENSSSCG00000015825	1	1.67236
ENSSSCG00000015843	1	-1.34567
ENSSSCG00000015862	1	1.41573
ENSSSCG00000015880	1	1.17353
ENSSSCG00000015894	2	-1.0553
ENSSSCG00000015960	2	0.909795
ENSSSCG00000016002	1	2.07771
ENSSSCG00000016129	1	2.59027
ENSSSCG00000016175	1	3.21494
ENSSSCG00000016189	1	-0.689161
ENSSSCG00000016239	4	5.28715
ENSSSCG00000016244	1	2.17469
ENSSSCG00000016263	1	-0.725036
ENSSSCG00000016328	1	-0.861416
ENSSSCG00000016338	2	1.23999
ENSSSCG00000016368	1	-1.45529
ENSSSCG00000016402	2	-2.99633
ENSSSCG00000016431	1	1.51539
ENSSSCG00000016437	3	1.62129
ENSSSCG00000016520	1	0.876184
ENSSSCG00000016613	1	-1.56222
ENSSSCG00000016728	1	-1.31875
ENSSSCG00000016746	1	-1.21234
ENSSSCG00000016751	4	5.52114
ENSSSCG00000016841	1	2.44934
ENSSSCG00000016851	2	-1.86648
ENSSSCG00000016863	1	2.21564
ENSSSCG00000016903	1	-1.73389
ENSSSCG00000016974	1	3.35665
ENSSSCG00000017012	3	2.64962
ENSSSCG00000017046	1	2.35315
ENSSSCG00000017143	2	1.51765
ENSSSCG00000017164	3	1.91628
ENSSSCG00000017177	1	-0.848627
ENSSSCG00000017200	1	1.46807
ENSSSCG00000017277	1	1.07491
ENSSSCG00000017296	2	4.96087
ENSSSCG00000017297	1	1.8557
ENSSSCG00000017300	2	2.43324
ENSSSCG00000017422	1	2.55475
ENSSSCG00000017448	1	2.16166
ENSSSCG00000017478	1	1.97299
ENSSSCG00000017551	1	1.13614
ENSSSCG00000017614	1	-1.20755
ENSSSCG00000017643	1	1.39849
ENSSSCG00000017668	1	-0.882521
ENSSSCG00000017987	1	1.86413
ENSSSCG00000018027	1	-1.79263
ENSSSCG00000018032	1	2.8989
ENSSSCG00000018049	5	-1.12452
ENSSSCG00000020720	1	2.2454
ENSSSCG00000020846	1	2.588
ENSSSCG00000021176	2	1.67921
ENSSSCG00000021363	1	1.72484
ENSSSCG00000021487	1	2.22127
ENSSSCG00000021739	1	-0.78205
ENSSSCG00000021767	1	-1.24701
ENSSSCG00000021837	1	-1.02787
ENSSSCG00000021911	1	1.3472
ENSSSCG00000022029	2	1.54528
ENSSSCG00000022126	3	-1.41056
ENSSSCG00000022230	1	2.55825
ENSSSCG00000022417	1	2.27494
ENSSSCG00000022507	1	-1.07297
ENSSSCG00000022726	1	-1.30495
ENSSSCG00000022778	2	-1.06741
ENSSSCG00000022849	2	1.6906
ENSSSCG00000023045	9	1.1781
ENSSSCG00000023084	1	-0.925967
ENSSSCG00000023125	3	-3.67022
ENSSSCG00000023162	1	2.07442
ENSSSCG00000023235	1	0.845283
ENSSSCG00000023298	1	-2.36296
ENSSSCG00000023391	2	-0.919035
ENSSSCG00000023419	2	1.4424
ENSSSCG00000023539	2	1.88998
ENSSSCG00000023728	1	-1.69949
ENSSSCG00000023907	3	1.83909
ENSSSCG00000024043	3	2.47208
ENSSSCG00000024245	1	-1.44111
ENSSSCG00000024578	5	1.69305
ENSSSCG00000024678	3	2.9749
ENSSSCG00000024867	1	-2.0138
ENSSSCG00000024876	2	-1.82934
ENSSSCG00000025049	1	2.3333
ENSSSCG00000025109	1	1.38829
ENSSSCG00000025130	1	0.888551
ENSSSCG00000025353	1	2.87382
ENSSSCG00000026004	1	1.36079
ENSSSCG00000026142	1	2.07753
ENSSSCG00000026383	4	1.36113
ENSSSCG00000026453	1	-0.752768
ENSSSCG00000026472	1	-0.698882
ENSSSCG00000026520	1	1.63873
ENSSSCG00000026583	1	-0.78649
ENSSSCG00000026592	1	-0.827668
ENSSSCG00000026710	1	0.946939
ENSSSCG00000026780	1	5.45326
ENSSSCG00000026962	2	1.74824
ENSSSCG00000026996	2	-1.05974
ENSSSCG00000027118	1	1.30916
ENSSSCG00000027121	2	-1.04818
ENSSSCG00000027198	1	1.41624
ENSSSCG00000027312	1	0.992577
ENSSSCG00000027351	1	1.74318
ENSSSCG00000027357	1	1.9045
ENSSSCG00000027669	1	1.32623
ENSSSCG00000027675	3	1.1489
ENSSSCG00000027827	1	-1.15837
ENSSSCG00000027875	1	1.99446
ENSSSCG00000027935	1	1.64646
ENSSSCG00000028060	1	1.31615
ENSSSCG00000028117	4	1.02057
ENSSSCG00000028346	1	-1.19809
ENSSSCG00000028350	2	-1.01881
ENSSSCG00000028355	1	-1.3206
ENSSSCG00000028512	2	-1.32131
ENSSSCG00000028536	3	2.50621
ENSSSCG00000028609	2	-1.13562
ENSSSCG00000028691	1	1.21841
ENSSSCG00000028892	1	1.28686
ENSSSCG00000028905	1	1.4729
ENSSSCG00000028964	1	-0.881824
ENSSSCG00000028978	1	-1.42138
ENSSSCG00000029231	2	2.27678
ENSSSCG00000029249	1	1.59709
ENSSSCG00000029392	2	1.73798
ENSSSCG00000029815	1	2.06982
ENSSSCG00000029944	2	2.04305
ENSSSCG00000030089	1	-0.867303
ENSSSCG00000030130	1	1.40528
ENSSSCG00000030325	1	1.55815
ENSSSCG00000030358	2	1.45909
ENSSSCG00000030362	1	1.09563
ENSSSCG00000030497	2	-1.12551
ENSSSCG00000030535	2	-0.908237
ENSSSCG00000030877	1	2.50476
ENSSSCG00000030921	1	-0.89979
ENSSSCG00000031141	1	1.18924
ENSSSCG00000031174	1	-2.14296
ENSSSCG00000031361	2	1.28925
ENSSSCG00000031468	1	-0.908223
ENSSSCG00000031530	1	-0.730958
ENSSSCG00000031653	1	1.82817
ENSSSCG00000031669	3	-1.4782
ENSSSCG00000031851	2	3.39189
ENSSSCG00000031856	1	1.79566
ENSSSCG00000031970	1	0.894707
ENSSSCG00000032078	2	1.12703
ENSSSCG00000032090	1	-0.943586
ENSSSCG00000032097	1	-0.631878
ENSSSCG00000032416	1	2.25233
ENSSSCG00000032446	2	1.62298
ENSSSCG00000032612	1	3.46856
ENSSSCG00000032622	1	-1.3051
ENSSSCG00000032698	1	3.15802
ENSSSCG00000032827	1	2.19158
ENSSSCG00000032932	3	-0.750478
ENSSSCG00000033009	2	-1.19497
ENSSSCG00000033010	3	2.01964
ENSSSCG00000033120	2	1.2606
ENSSSCG00000033207	1	-2.28225
ENSSSCG00000033272	1	-0.746657
ENSSSCG00000033299	1	1.99177
ENSSSCG00000033327	1	1.33981
ENSSSCG00000033626	3	1.27736
ENSSSCG00000033636	4	-1.77491
ENSSSCG00000033641	1	1.61078
ENSSSCG00000033735	1	2.11243
ENSSSCG00000033753	1	-0.804253
ENSSSCG00000034259	1	1.57146
ENSSSCG00000034262	1	1.21911
ENSSSCG00000034518	2	-1.29362
ENSSSCG00000034752	1	-0.96709
ENSSSCG00000034756	1	-1.99733
ENSSSCG00000034767	2	3.73091
ENSSSCG00000034768	4	1.52055
ENSSSCG00000034879	2	1.35038
ENSSSCG00000035020	1	1.31775
ENSSSCG00000035027	2	1.35029
ENSSSCG00000035037	1	-1.83142
ENSSSCG00000035071	2	-1.61846
ENSSSCG00000035284	1	1.11223
ENSSSCG00000035400	3	1.12721
ENSSSCG00000035537	4	1.64044
ENSSSCG00000035618	1	-0.855651
ENSSSCG00000035983	1	3.29259
ENSSSCG00000036007	1	2.82756
ENSSSCG00000036030	1	2.00569
ENSSSCG00000036049	1	2.34322
ENSSSCG00000036135	1	3.74122
ENSSSCG00000036237	1	2.09708
ENSSSCG00000036403	1	1.10443
ENSSSCG00000036418	1	1.713
ENSSSCG00000036505	2	1.23924
ENSSSCG00000036520	1	1.06199
ENSSSCG00000036547	2	-0.873698
ENSSSCG00000036639	1	0.889827
ENSSSCG00000036658	1	-0.842144
ENSSSCG00000036669	3	1.16384
ENSSSCG00000036705	4	1.36858
ENSSSCG00000036758	2	1.57962
ENSSSCG00000036785	1	-1.20716
ENSSSCG00000036787	1	1.33006
ENSSSCG00000036965	1	2.66183
ENSSSCG00000037268	1	-2.04992
ENSSSCG00000037318	7	1.70198
ENSSSCG00000037376	3	1.71647
ENSSSCG00000037399	1	-1.00182
ENSSSCG00000037445	1	-2.00391
ENSSSCG00000037539	20	2.13001
ENSSSCG00000037559	3	1.33948
ENSSSCG00000037561	1	-0.953382
ENSSSCG00000037766	2	1.09681
ENSSSCG00000037981	1	1.12322
ENSSSCG00000038081	6	-1.38026
ENSSSCG00000038401	1	-1.23403
ENSSSCG00000038540	1	1.35061
ENSSSCG00000038594	1	-1.41073
ENSSSCG00000038604	1	1.31309
ENSSSCG00000038765	1	-2.05598
ENSSSCG00000038811	2	2.75735
ENSSSCG00000038839	1	-1.77895
ENSSSCG00000038843	1	1.47399
ENSSSCG00000038859	1	-0.794799
ENSSSCG00000038901	1	3.21789
ENSSSCG00000038929	2	-1.22161
ENSSSCG00000038938	1	-0.624516
ENSSSCG00000039056	5	2.25217
ENSSSCG00000039148	4	-1.00806
ENSSSCG00000039161	1	1.36965
ENSSSCG00000039272	3	-2.59237
ENSSSCG00000039311	2	1.73221
ENSSSCG00000039658	4	-1.47291
ENSSSCG00000039703	1	-1.19307
ENSSSCG00000039782	1	-0.888377
ENSSSCG00000039838	1	1.83505
ENSSSCG00000039862	1	-2.71201
ENSSSCG00000040134	1	1.37645
ENSSSCG00000040334	3	1.24151
ENSSSCG00000040337	1	3.2405
ENSSSCG00000040466	1	2.03778
ENSSSCG00000040524	1	1.89187
ENSSSCG00000040663	1	-0.811778
ENSSSCG00000040711	1	-1.77629
ENSSSCG00000040839	3	1.72468
ENSSSCG00000040931	2	-1.35603
