# Supplementary material for: Single and multi-omic characterization of a porcine model of ethanol-induced hepatic fibrosis
Source: Epigenetics. 2025 Mar 4;20(1):2471127. doi: 10.1080/15592294.2025.2471127 (PMC11901410; doi:10.1080/15592294.2025.2471127)
Supplement: Supplement5.xlsx [file KEPI_A_2471127_SM5343.xlsx]

## Sheet: Sheet1
			Methylation Frequency										FPKM expression
gene	chr	CpG.x	X0112_Control.X	X0113_Control.X	X0921_Cirrhosis.X	X0925_Cirrhosis.X	X0993_Cirrhosis.X	X0994_Cirrhosis.X	X0995_Cirrhosis.X	X0996_Control.X	X0997_Control.X	X0998_Control.X	X112	X113	X921	X925	X993	X994	X995	X996	X997	X998	converted_alias	logFC	Pearson
ENSSSCG00000039272	7:29961399-29961768	12	0.2891	0.259459	0.347368	0.252174	0.273684	0.317269	0.286765	0.2	0.233083	0.205714	0.07	0.19	0.07	0.14	0.11	0.09	0.15	1.08	1.09	0.38	IP6K3	-2.59237	-0.700613
ENSSSCG00000015091	9:45577968-45578074	5	0.0929368	0.139241	0.348921	0.237209	0.2	0.213333	0.141935	0.14094	0.150838	0.145833	17.76	11.65	5.4	5.1	6	5.18	6.57	24.8	20.26	21.68	MPZL2	-2.12917	-0.622739
ENSSSCG00000014365	2:142316881-142317051	6	0.259259	0.261603	0.433566	0.339921	0.293103	0.331492	0.224684	0.204	0.212928	0.247863	6.31	5.59	2.76	2.69	2.04	2.03	2.44	4.19	3.69	4.74	ENSSSCG00000014365	-1.49226	-0.415144
ENSSSCG00000000214	5:16008432-16008495	5	0.146341	0.211538	0.349057	0.241935	0.244444	0.195767	0.279661	0.176471	0.12	0.239583	34.95	55.06	11.5	31.25	17.78	17.13	38.11	60.76	50.33	72.23	GPD1	-1.45028	-0.413602
ENSSSCG00000038081	13:206864888-206865293	29	0.385813	0.309484	0.198129	0.310689	0.305941	0.308235	0.357928	0.362259	0.352473	0.356201	31.27	44.56	28.49	25.23	24.92	21.86	19.88	64.78	48.15	50.39	AGPAT3	-1.38026	0.344274
ENSSSCG00000010545	14:111212859-111213169	12	0.163121	0.171598	0.426997	0.2	0.197183	0.257009	0.255435	0.166667	0.171875	0.189873	30.07	33.68	10.81	22.31	18.89	18.23	21.65	44.48	41.1	39.69	CPN1	-1.36836	-0.739729
ENSSSCG00000016728	18:50022453-50022797	47	0.151694	0.169141	0.343799	0.263352	0.171302	0.244261	0.211879	0.146001	0.143972	0.185065	340.05	199.19	39.81	55.11	178.39	315.19	234.64	311.79	555.21	303.91	IGFBP1	-1.31875	-0.715209
ENSSSCG00000016746	18:50726826-50726979	3	0.208333	0.131579	0.346939	0.272727	0.277778	0.270588	0.157895	0.25	0.146341	0.222222	1.44	1.53	1.43	1.85	0.76	1.22	1.46	3.85	3.59	1.82	NPC1L1	-1.21234	-0.261476
ENSSSCG00000009240	8:135265902-135266000	3	0.444444	0.396985	0.313953	0.380645	0.361446	0.360976	0.401869	0.405405	0.390805	0.450549	11.06	16.32	5.02	7.51	9.06	8.6	7.81	6.86	17.36	17.48	PLAC8	-1.14615	0.564328
ENSSSCG00000003226	6:55772604-55773020	30	0.424896	0.390483	0.302888	0.390526	0.368011	0.385164	0.396377	0.428478	0.407632	0.388643	1.37	3.81	1.2	4	1.41	1.92	2.6	4.77	5.76	4.8	ENSSSCG00000003226	-1.10363	0.483496
ENSSSCG00000022507	13:122250893-122250966	5	0.127907	0.210526	0.311321	0.225352	0.27451	0.212766	0.218045	0.212389	0.1	0.131944	6.36	5.99	7.15	4.32	3.67	3.2	3.32	8.15	6.33	6.03	POLR2H	-1.07297	-0.189924
ENSSSCG00000028350	6:28553259-28553513	11	0.223242	0.213235	0.385852	0.308642	0.321555	0.292683	0.227129	0.214765	0.202597	0.208791	32.77	68.78	15.85	51.02	31.14	34.57	48.66	58.04	70.52	65.6	LCAT	-1.01881	-0.806164
ENSSSCG00000016328	15:137255674-137255996	14	0.149584	0.141026	0.332386	0.20524	0.220736	0.208232	0.114187	0.14554	0.137615	0.194175	18.08	21.45	8.76	24.1	12.51	11.88	13.27	19.98	22.02	17.3	RAB17	-0.861416	-0.576408
ENSSSCG00000035618	14:22787261-22787617	21	0.247012	0.27191	0.144772	0.0954774	0.241176	0.236	0.188356	0.183333	0.311475	0.268817	26.64	33.63	14.02	31.63	16.99	18.22	24.14	28.93	25.22	32.31	PGAM5	-0.855651	0.118572
ENSSSCG00000008595	3:117275775-117276255	37	0.216653	0.225143	0.386246	0.321675	0.300404	0.27892	0.212099	0.247408	0.201308	0.198106	1294.93	1527.51	785.84	1349.85	1435.08	1404.13	1288.87	1811.31	1648.8	1446.51	APOB	-0.65357	-0.641262
ENSSSCG00000011867	13:136648406-136648579	5	0.239437	0.27027	0.401042	0.363057	0.292308	0.33463	0.271277	0.266667	0.225352	0.294479	10.95	21.67	81.71	38.1	33.2	39.75	27.59	17.69	22.33	14.44	MYLK	0.939922	0.853145
ENSSSCG00000008360	3:76884416-76884514	6	0.470405	0.459574	0.317647	0.446154	0.411168	0.392505	0.426702	0.452941	0.446875	0.427056	0.69	1.14	4.82	3.09	2.72	2.1	1.88	1.22	1.04	1.26	CEP68	0.990424	-0.84944
ENSSSCG00000005511	1:260970943-260971064	5	0.303738	0.318021	0.168317	0.280335	0.231092	0.264368	0.311688	0.323144	0.35316	0.328358	0.09	0.16	1.61	0.77	0.69	0.46	0.29	0.35	0.28	0.21	TRAF1	1.31354	-0.890759
ENSSSCG00000009229	8:132826173-132826435	12	0.174312	0.229091	0.398467	0.206452	0.240838	0.282178	0.251515	0.20915	0.169591	0.202797	0.8	1.94	12	5.31	5.82	4.2	4.56	2.31	2.39	1.53	ARHGAP24	1.33839	0.890371
ENSSSCG00000036705	12:47388564-47388795	8	0.134615	0.176471	0.393939	0.277778	0.220339	0.30814	0.195402	0.170984	0.173611	0.157895	0.12	0.24	0.26	0.68	0.91	0.6	0.9	0.18	0.19	0.37	RPH3AL	1.36858	0.22633
ENSSSCG00000013078	2:9782461-9782828	20	0.298851	0.320225	0.18509	0.257384	0.218659	0.226601	0.243626	0.25974	0.291176	0.25641	0.1	0.2	0.74	1.31	0.93	0.61	0.64	0.28	0.22	0.3	MYRF	1.52759	-0.600355
ENSSSCG00000008344	3:73607554-73607771	17	0.444444	0.392157	0.30662	0.328685	0.367762	0.365672	0.368737	0.369202	0.390244	0.381818	1.71	3.25	43.14	10.2	7.8	8.36	3.53	4.63	3.39	2.89	ARHGAP25	1.59987	-0.742408
ENSSSCG00000026520	X:3891824-3892025	8	0.331361	0.246324	0.430712	0.352201	0.312139	0.334586	0.334975	0.307087	0.316279	0.319767	0.11	0.13	0.54	0.71	1.39	0.83	0.7	0.34	0.31	0.24	STS	1.63873	0.216677
ENSSSCG00000003539	6:82016747-82016863	7	0.363636	0.223684	0.108571	0.209677	0.246032	0.191919	0.175182	0.218085	0.346154	0.254438	0.06	0.17	0.96	0.54	0.43	0.31	0.21	0.08	0.05	0.16	GRHL3	1.70057	-0.719606
ENSSSCG00000031653	2:80440848-80440867	3	0.449275	0.366667	0.259259	0.306122	0.314286	0.293333	0.41573	0.380282	0.368421	0.344262	0.19	0.22	3.32	1.41	0.77	0.76	0.28	0.19	0.35	0.27	ENSSSCG00000031653	1.82817	-0.745881
ENSSSCG00000029944	12:931178-931563	19	0.177606	0.194245	0.374194	0.317829	0.298462	0.237705	0.202128	0.194631	0.15748	0.223684	4.59	3.61	22.57	102.58	37.33	23.22	62.67	18.13	12.49	10.4	FASN	2.04305	0.458411
ENSSSCG00000011894	13:140601569-140601902	10	0.403846	0.357798	0.239496	0.358268	0.35109	0.35809	0.373762	0.390582	0.410072	0.408163	0.03	0.01	0.52	0.13	0.11	0.16	0.07	0.05	0.02	0.01	POPDC2	2.3552	-0.943814
ENSSSCG00000036965	2:69952438-69952659	9	0.231527	0.276596	0.409471	0.281977	0.318436	0.307692	0.209821	0.214286	0.19084	0.261905	1.55	2.74	38.85	48.99	9.43	3.85	15.07	2	2.83	3.39	ANGPTL8	2.66183	0.528126
ENSSSCG00000036007	12:60141308-60141599	21	0.386167	0.386749	0.345865	0.326656	0.364583	0.368159	0.400304	0.398551	0.446475	0.431981	0.39	1.25	31.58	15.02	7.69	5.5	2.56	2.41	1	0.96	MFAP4	2.82756	-0.688949
ENSSSCG00000005608	1:267672809-267673285	27	0.355978	0.312439	0.170152	0.305	0.277049	0.276596	0.348447	0.3357	0.342889	0.361612	0.13	0.32	9.32	1.89	1.01	1.07	0.53	0.3	0.18	0.2	ANGPTL2	2.94415	-0.902029
ENSSSCG00000008239	3:59352258-59352658	20	0.302	0.348387	0.197183	0.256098	0.29055	0.281037	0.32475	0.331903	0.349043	0.322704	1.72	1.47	63.5	19.09	10.31	8.37	2.35	1.35	1.68	1.32	CAPG	3.09528	-0.904042
ENSSSCG00000035983	6:28055088-28055355	19	0.372168	0.355191	0.233422	0.345291	0.264706	0.308475	0.270042	0.365169	0.287975	0.325658	0.1	0.26	15.95	0.66	0.33	0.44	0.32	0.24	0.2	0.16	TPPP3	3.29259	-0.589591
ENSSSCG00000017296	12:15407667-15407930	4	0.36	0.305344	0.410853	0.370787	0.410853	0.346939	0.39521	0.343284	0.319149	0.405405	0.23	0.28	46.86	13	7.44	5.12	0.87	0.42	0.27	0.26	ACE	4.96087	0.467345
