# Supplementary material for: Single and multi-omic characterization of a porcine model of ethanol-induced hepatic fibrosis
Source: Epigenetics. 2025 Mar 4;20(1):2471127. doi: 10.1080/15592294.2025.2471127 (PMC11901410; doi:10.1080/15592294.2025.2471127)
Supplement: Supplement4.xlsx [file KEPI_A_2471127_SM5342.xlsx]

## Sheet: Supplement4
ID	Symbol	Expr Log Ratio	Source	Confidence	Symbol2	Pathway	Tissue/Cell Line
hsa-let-7i	let-7a-5p (and other miRNAs w/seed GAGGUAG)	0.847	miRecords	Experimentally Observed	ACP1	3-phosphoinositide Biosynthesis,3-phosphoinositide Degradation,D-myo-inositol (1,4,5,6)-Tetrakisphosphate Biosynthesis,D-myo-inositol (3,4,5,6)-tetrakisphosphate Biosynthesis,D-myo-inositol-5-phosphate Metabolism,Ephrin B Signaling,Ephrin Receptor Signaling,NAD Phosphorylation and Dephosphorylation,NAD Salvage Pathway II,PDGF Signaling,Protein Kinase A Signaling,Superpathway of Inositol Phosphate…	Adipose,Amygdala,B lymphocytes not otherwise specified,Bladder,Central memory cytotoxic T cells,Cerebellum,Cerebral Cortex,Cytotoxic T cells,Dorsal Root Ganglion,Effector memory cytotoxic T cells,Effector memory RA+ cytotoxic T cells,Effector T cells,Epidermis,Heart,Hepatocytes,Hippocampus,Hypothalamus,Kidney,Large Intestine,Liver,Lung,Mammary Gland,Memory B cells,Murine NKT cells,Naive B cells,O…
hsa-let-7i	let-7a-5p (and other miRNAs w/seed GAGGUAG)	0.847	TarBase	Experimentally Observed	ADGRG1	Breast Cancer Regulation by Stathmin1,CREB Signaling in Neurons,G-Protein Coupled Receptor Signaling,Phagosome Formation	Activated Vd1 Gamma-delta T cells,Activated Vd2 Gamma-delta T cells,Adipose,Amygdala,B lymphocytes not otherwise specified,Bladder,Brain,CD56dim NK cells,Cerebellum,Cerebral Cortex,Cytotoxic T cells,Dorsal Root Ganglion,Effector memory cytotoxic T cells,Effector memory helper T cells,Effector memory RA+ cytotoxic T cells,Effector T cells,Epidermis,Heart,Hippocampus,Hypothalamus,Kidney,Large Intes…
hsa-let-7i	let-7a-5p (and other miRNAs w/seed GAGGUAG)	0.847	TargetScan Human,miRecords	Experimentally Observed,High (predicted)	AGO4	CSDE1 Signaling Pathway,EIF2 Signaling,HOTAIR Regulatory Pathway,Inhibition of ARE-Mediated mRNA Degradation Pathway,Insulin Secretion Signaling Pathway,Regulation of eIF4 and p70S6K Signaling	Adipose,Amygdala,B lymphocytes not otherwise specified,BDCA-1+ dendritic cells,BDCA-3+ dendritic cells,Bladder,Central memory cytotoxic T cells,Cerebellum,Cerebral Cortex,Dorsal Root Ganglion,Effector memory cytotoxic T cells,Effector memory RA+ cytotoxic T cells,Epidermis,Heart,Hippocampus,Hypothalamus,Immature monocyte-derived dendritic cells,Kidney,Liver,Lung,Mammary Gland,Mature monocyte-deri…
hsa-let-7i	let-7a-5p (and other miRNAs w/seed GAGGUAG)	0.847	Ingenuity Expert Findings,TargetScan Human	Experimentally Observed,Moderate (predicted)	BCL2L1	Amyotrophic Lateral Sclerosis Signaling,Apoptosis Signaling,B Cell Receptor Signaling,CD27 Signaling in Lymphocytes,Chronic Myeloid Leukemia Signaling,Colorectal Cancer Metastasis Signaling,Docosahexaenoic Acid (DHA) Signaling,Erythropoietin Signaling Pathway,Glucocorticoid Receptor Signaling,GM-CSF Signaling,Huntington's Disease Signaling,IL-15 Signaling,IL-8 Signaling,Induction of Apoptosis by …	Activated CD56bright NK cells,Activated CD56dim NK cells,Activated helper T cells,Activated Vd1 Gamma-delta T cells,Activated Vd2 Gamma-delta T cells,B lymphocytes not otherwise specified,BDCA-1+ dendritic cells,BDCA-3+ dendritic cells,Beta islet cells,Bone marrow-derived macrophages,Brain,Brainstem,Cardiomyocytes,CD34+ cells,CD56bright NK cells,CD56dim NK cells,Cells not otherwise specified,Cent…
hsa-let-7i	let-7a-5p (and other miRNAs w/seed GAGGUAG)	0.847	TargetScan Human,miRecords	Experimentally Observed,High (predicted)	CASP3	Adrenomedullin signaling pathway,Amyotrophic Lateral Sclerosis Signaling,Apoptosis Signaling,BAG2 Signaling Pathway,CD27 Signaling in Lymphocytes,Colorectal Cancer Metastasis Signaling,Coronavirus Pathogenesis Pathway,Cytotoxic T Lymphocyte-mediated Apoptosis of Target Cells,Death Receptor Signaling,Docosahexaenoic Acid (DHA) Signaling,Endocannabinoid Cancer Inhibition Pathway,Endoplasmic Reticul…	Activated CD56bright NK cells,Activated helper T cells,Activated Vd1 Gamma-delta T cells,Activated Vd2 Gamma-delta T cells,Adipose,Amygdala,B lymphocytes not otherwise specified,BDCA-1+ dendritic cells,BDCA-3+ dendritic cells,Bladder,Blood platelets,Brain,Central memory cytotoxic T cells,Central memory helper T cells,Cerebellum,Cerebral Cortex,Cytotoxic T cells,Dendritic cells not otherwise speci…
hsa-let-7i	let-7a-5p (and other miRNAs w/seed GAGGUAG)	0.847	Ingenuity Expert Findings,TarBase,TargetScan Human,miRecords	Experimentally Observed,Moderate (predicted)	CCND1	Acute Myeloid Leukemia Signaling,AMPK Signaling,Androgen Signaling,Aryl Hydrocarbon Receptor Signaling,BEX2 Signaling Pathway,Bladder Cancer Signaling,Breast Cancer Regulation by Stathmin1,Cell Cycle Regulation by BTG Family Proteins,Cell Cycle: G1/S Checkpoint Regulation,Chronic Myeloid Leukemia Signaling,Colorectal Cancer Metastasis Signaling,Coronavirus Pathogenesis Pathway,Cyclins and Cell Cy…	Activated CD56bright NK cells,Activated CD56dim NK cells,Activated Vd1 Gamma-delta T cells,Activated Vd2 Gamma-delta T cells,Adipose,Amygdala,Astrocytes,B lymphocytes not otherwise specified,BDCA-3+ dendritic cells,Beta islet cells,Bladder,Bone marrow cells not otherwise specified,Brain,Cardiomyocytes,Cells not otherwise specified,Cerebellum,Cerebral Cortex,Dorsal Root Ganglion,Effector T cells,E…
hsa-let-7i	let-7a-5p (and other miRNAs w/seed GAGGUAG)	0.847	TargetScan Human,miRecords	Experimentally Observed,High (predicted)	CDC25A	3-phosphoinositide Biosynthesis,3-phosphoinositide Degradation,ATM Signaling,Cell Cycle: G1/S Checkpoint Regulation,Cyclins and Cell Cycle Regulation,D-myo-inositol (1,4,5,6)-Tetrakisphosphate Biosynthesis,D-myo-inositol (3,4,5,6)-tetrakisphosphate Biosynthesis,D-myo-inositol-5-phosphate Metabolism,Estrogen-mediated S-phase Entry,IL-7 Signaling Pathway,Mitotic Roles of Polo-Like Kinase,Molecular …	Activated helper T cells,Activated Vd1 Gamma-delta T cells,Activated Vd2 Gamma-delta T cells,Granulosa cells,Heart,Kidney,Liver,Lymphocytes not otherwise specified,Mammary Gland,Monocyte-derived macrophage,Murine NKT cells,Other Organ Systems,Other Tissues and Primary Cells,Ovary,Skeletal Muscle,Spleen,Testis,Vd1 Gamma-delta T cells,Vd2 Gamma-delta T cells,786-0,A498,A549-ATCC,ACHN,BT-549,CAKI-1,…
hsa-let-7i	let-7a-5p (and other miRNAs w/seed GAGGUAG)	0.847	miRecords	Experimentally Observed	CDK6	Aryl Hydrocarbon Receptor Signaling,Breast Cancer Regulation by Stathmin1,Cell Cycle Control of Chromosomal Replication,Cell Cycle: G1/S Checkpoint Regulation,Chronic Myeloid Leukemia Signaling,Cyclins and Cell Cycle Regulation,Glioblastoma Multiforme Signaling,Glioma Signaling,Hereditary Breast Cancer Signaling,Molecular Mechanisms of Cancer,Non-Small Cell Lung Cancer Signaling,Pyridoxal 5'-phos…	Activated helper T cells,Activated Vd1 Gamma-delta T cells,Activated Vd2 Gamma-delta T cells,BDCA-1+ dendritic cells,BDCA-3+ dendritic cells,Central memory cytotoxic T cells,Effector memory cytotoxic T cells,Effector memory RA+ cytotoxic T cells,Immature monocyte-derived dendritic cells,Liver,Mature monocyte-derived dendritic cells,Monocyte-derived macrophage,Naive helper T cells,Natural T-regula…
hsa-let-7i	let-7a-5p (and other miRNAs w/seed GAGGUAG)	0.847	Ingenuity Expert Findings,TargetScan Human	Experimentally Observed,Moderate (predicted)	COL1A1	Apelin Liver Signaling Pathway,Atherosclerosis Signaling,Dendritic Cell Maturation,GP6 Signaling Pathway,Hepatic Fibrosis / Hepatic Stellate Cell Activation,Hepatic Fibrosis Signaling Pathway,HOTAIR Regulatory Pathway,IL-6 Signaling,Intrinsic Prothrombin Activation Pathway,Natural Killer Cell Signaling,Pulmonary Fibrosis Idiopathic Signaling Pathway,Role of Osteoblasts, Osteoclasts and Chondrocyt…	Brain,Calvaria,Dermis,Fibroblasts,Heart,Kidney,Liver,Mesenchymal stem cells,Monocyte-derived macrophage,Monocytes not otherwise specified,Osteoblasts,Other Cells,Other Organ Systems,Other Tissues and Primary Cells,Skeletal Muscle,Skin,Smooth Muscle,Smooth muscle cells not otherwise specified,Stromal cells,Subventricular Zone,Thyroid Gland,Ventricular Zone,HeLa,HS 578T,MG-63,NCI-H226,NIH/3T3 cells…
hsa-let-7i	let-7a-5p (and other miRNAs w/seed GAGGUAG)	0.847	Ingenuity Expert Findings,TargetScan Human	Experimentally Observed,High (predicted)	COL1A2	Apelin Liver Signaling Pathway,Atherosclerosis Signaling,Dendritic Cell Maturation,GP6 Signaling Pathway,Hepatic Fibrosis / Hepatic Stellate Cell Activation,Hepatic Fibrosis Signaling Pathway,HOTAIR Regulatory Pathway,Intrinsic Prothrombin Activation Pathway,Natural Killer Cell Signaling,Pulmonary Fibrosis Idiopathic Signaling Pathway,Tumor Microenvironment Pathway,Wound Healing Signaling Pathway	Adipose,Bladder,Brain,Dermis,Dorsal Root Ganglion,Epidermis,Fibroblasts,Heart,Kidney,Large Intestine,Liver,Lung,Mesenchymal stem cells,Monocyte-derived macrophage,Monocytes not otherwise specified,Osteoblasts,Other Cells,Other Organ Systems,Other Tissues and Primary Cells,Ovary,Pancreas,Pituitary Gland,Placenta,Prostate Gland,Retina,Skeletal Muscle,Skin,Smooth Muscle,Smooth muscle cells not other…
hsa-let-7i	let-7a-5p (and other miRNAs w/seed GAGGUAG)	0.847	TarBase	Experimentally Observed	CSNK1D	Amyloid Processing,Circadian Rhythm Signaling,Dopamine-DARPP32 Feedback in cAMP Signaling,Gap Junction Signaling,Hepatic Fibrosis Signaling Pathway,HIPPO signaling,Hypoxia Signaling in the Cardiovascular System,p53 Signaling,Pyridoxal 5'-phosphate Salvage Pathway,Role of Macrophages, Fibroblasts and Endothelial Cells in Rheumatoid Arthritis,Role of NFAT in Regulation of the Immune Response,Role o…	Activated CD56bright NK cells,Activated CD56dim NK cells,Activated helper T cells,Activated Vd1 Gamma-delta T cells,Activated Vd2 Gamma-delta T cells,Adipose,Amygdala,B lymphocytes not otherwise specified,BDCA-1+ dendritic cells,BDCA-3+ dendritic cells,Bladder,Central memory cytotoxic T cells,Central memory helper T cells,Cerebellum,Cerebral Cortex,Cytotoxic T cells,Dorsal Root Ganglion,Effector …
hsa-let-7i	let-7a-5p (and other miRNAs w/seed GAGGUAG)	0.847	miRecords	Experimentally Observed	DRD3	Breast Cancer Regulation by Stathmin1,cAMP-mediated signaling,CREB Signaling in Neurons,Dopamine Receptor Signaling,Dopamine-DARPP32 Feedback in cAMP Signaling,G-Protein Coupled Receptor Signaling,G╬▒i Signaling,Phagosome Formation	Brain,Brainstem,Caudate Nucleus,Cerebellum,Cerebral Cortex,Dorsal Root Ganglion,Effector T cells,Epidermis,Fibroblasts,Hippocampus,HUVEC cells,Hypothalamus,Kidney,Liver,Lymph node,Lymphocytes not otherwise specified,Neurons not otherwise specified,NK cells not otherwise specified,Nucleus Accumbens,Olfactory Bulb,Other Nervous System,Other Neurons,Other Organ Systems,Other Tissues and Primary Cell…
hsa-let-7i	let-7a-5p (and other miRNAs w/seed GAGGUAG)	0.847	TarBase	Experimentally Observed	F2	Actin Cytoskeleton Signaling,Acute Phase Response Signaling,Clathrin-mediated Endocytosis Signaling,Coagulation System,Extrinsic Prothrombin Activation Pathway,G╬▒12/13 Signaling,Intrinsic Prothrombin Activation Pathway,p70S6K Signaling,Pulmonary Fibrosis Idiopathic Signaling Pathway,Role of Tissue Factor in Cancer,Thrombin Signaling,Wound Healing Signaling Pathway	Adipose,Amygdala,B lymphocytes not otherwise specified,Bladder,Brain,Cerebellum,Cerebral Cortex,Cytotoxic T cells,Dorsal Root Ganglion,Effector T cells,Epidermis,Heart,Hepatocytes,Hippocampus,Hypothalamus,Kidney,Large Intestine,Liver,Lung,Mammary Gland,Olfactory Bulb,Ovary,Pancreas,Pituitary Gland,Placenta,Prostate Gland,Retina,Salivary Gland,Skeletal Muscle,Small Intestine,Spleen,Stomach,Substan…
hsa-let-7i	let-7a-5p (and other miRNAs w/seed GAGGUAG)	0.847	miRecords	Experimentally Observed	FANCD2	ATM Signaling,Ferroptosis Signaling Pathway,Hereditary Breast Cancer Signaling,Molecular Mechanisms of Cancer,Role of BRCA1 in DNA Damage Response	Activated helper T cells,Adipose,Amygdala,B lymphocytes not otherwise specified,BDCA-1+ dendritic cells,BDCA-3+ dendritic cells,Bladder,Brain,Central memory cytotoxic T cells,Cerebellum,Cerebral Cortex,Cytotoxic T cells,Dorsal Root Ganglion,Effector memory cytotoxic T cells,Effector memory RA+ cytotoxic T cells,Effector T cells,Epidermis,Heart,Hippocampus,Hypothalamus,Immature monocyte-derived de…
hsa-let-7i	let-7a-5p (and other miRNAs w/seed GAGGUAG)	0.847	miRecords	Experimentally Observed	HMOX1	Acute Phase Response Signaling,Antioxidant Action of Vitamin C,Choline Biosynthesis III,Endothelin-1 Signaling,Fc╬│ Receptor-mediated Phagocytosis in Macrophages and Monocytes,Ferroptosis Signaling Pathway,G╬▒q Signaling,Heme Degradation,HIF1╬▒ Signaling,IL-10 Signaling,IL-8 Signaling,Iron homeostasis signaling pathway,mTOR Signaling,Neuroinflammation Signaling Pathway,NRF2-mediated Oxidative Str…	Activated Vd1 Gamma-delta T cells,Activated Vd2 Gamma-delta T cells,Adipocytes,Adipose,Amygdala,B lymphocytes not otherwise specified,BDCA-1+ dendritic cells,BDCA-3+ dendritic cells,Bladder,Brain,Cerebellum,Cerebral Cortex,Cytotoxic T cells,Dermis,Dorsal Root Ganglion,Effector T cells,Epidermis,Fibroblasts,Heart,Hematopoietic progenitor cells,Hepatocytes,Hippocampus,HUVEC cells,Hypothalamus,Immat…
hsa-let-7i	let-7a-5p (and other miRNAs w/seed GAGGUAG)	0.847	TargetScan Human,miRecords	Experimentally Observed,High (predicted)	ITGB3	Actin Cytoskeleton Signaling,Actin Nucleation by ARP-WASP Complex,Axonal Guidance Signaling,Cardiac Hypertrophy Signaling (Enhanced),Caveolar-mediated Endocytosis Signaling,CDC42 Signaling,Clathrin-mediated Endocytosis Signaling,Ephrin Receptor Signaling,ERK/MAPK Signaling,FAK Signaling,Glioma Invasiveness Signaling,GP6 Signaling Pathway,Hepatic Fibrosis Signaling Pathway,HER-2 Signaling in Breas…	Activated CD56dim NK cells,Activated helper T cells,Activated Vd1 Gamma-delta T cells,Activated Vd2 Gamma-delta T cells,Adipocytes,Adipose,Adrenal Gland,BDCA-3+ dendritic cells,Blood platelets,Brain,Central memory cytotoxic T cells,Cerebellum,Cerebral Cortex,Effector memory cytotoxic T cells,Effector memory RA+ cytotoxic T cells,Fibroblasts,Heart,Hematopoietic progenitor cells,Hippocampus,HUVEC c…
hsa-let-7i	let-7a-5p (and other miRNAs w/seed GAGGUAG)	0.847	TargetScan Human,miRecords	Experimentally Observed,Moderate (predicted)	KLK10	Intrinsic Prothrombin Activation Pathway,MSP-RON Signaling In Cancer Cells Pathway,MSP-RON Signaling In Macrophages Pathway,MSP-RON Signaling Pathway,Neuroprotective Role of THOP1 in Alzheimer's Disease,SPINK1 Pancreatic Cancer Pathway	Adipose,Amygdala,B lymphocytes not otherwise specified,Bladder,Cerebellum,Cerebral Cortex,Cytotoxic T cells,Dorsal Root Ganglion,Effector T cells,Epidermis,Epithelial cells not otherwise specified,Esophagus,Heart,Hippocampus,Hypothalamus,Kidney,Large Intestine,Liver,Lung,Mammary Gland,Olfactory Bulb,Other Organ Systems,Other Tissues and Primary Cells,Ovary,Pancreas,Pituitary Gland,Placenta,Prosta…
hsa-let-7i	let-7a-5p (and other miRNAs w/seed GAGGUAG)	0.847	TarBase,miRecords	Experimentally Observed	KRAS	14-3-3-mediated Signaling,Actin Cytoskeleton Signaling,Actin Nucleation by ARP-WASP Complex,Acute Myeloid Leukemia Signaling,Acute Phase Response Signaling,Adrenomedullin signaling pathway,Agrin Interactions at Neuromuscular Junction,Aldosterone Signaling in Epithelial Cells,Angiopoietin Signaling,Antiproliferative Role of Somatostatin Receptor 2,Apelin Endothelial Signaling Pathway,Apoptosis Sig…	Adipose,Adrenal Gland,Amygdala,B lymphocytes not otherwise specified,Bladder,Bone marrow cells not otherwise specified,Brain,Cerebellum,Cerebral Cortex,Crypt,Cytotoxic T cells,Dorsal Root Ganglion,Effector T cells,Epidermis,Epithelial cells not otherwise specified,Fibroblasts,Heart,Hematopoietic progenitor cells,Hippocampus,Hypothalamus,Kidney,Large Intestine,Liver,Lung,Mammary Gland,Memory B cel…
hsa-let-7i	let-7a-5p (and other miRNAs w/seed GAGGUAG)	0.847	TarBase,TargetScan Human,miRecords	Experimentally Observed,High (predicted)	LIN28A	Polyamine Regulation in Colon Cancer	Amygdala,B lymphocytes not otherwise specified,Bladder,Cytotoxic T cells,Effector T cells,Embryonic stem cells,Epidermis,Hippocampus,Kidney,Large Intestine,Liver,Mammary Gland,Other Cells,Other Organ Systems,Ovary,Pancreas,Pituitary Gland,Placenta,Prostate Gland,Retina,Small Intestine,Spleen,Testis,Thymus,Uterus,A2780,IGROV1,LNCaP cells,Other Cell Line,Other Ovarian Cancer Cell Lines,T47-D
hsa-let-7i	let-7a-5p (and other miRNAs w/seed GAGGUAG)	0.847	Ingenuity Expert Findings,TarBase,miRecords	Experimentally Observed	MYC	Acute Myeloid Leukemia Signaling,Aryl Hydrocarbon Receptor Signaling,Autophagy,BAG2 Signaling Pathway,Bladder Cancer Signaling,Cardiac Hypertrophy Signaling (Enhanced),Cell Cycle: G1/S Checkpoint Regulation,Chronic Myeloid Leukemia Signaling,Circadian Rhythm Signaling,Colorectal Cancer Metastasis Signaling,CSDE1 Signaling Pathway,EIF2 Signaling,Endocannabinoid Cancer Inhibition Pathway,Endometria…	Adipose,Adrenal Gland,B lymphocytes not otherwise specified,Bladder,Bone marrow cells not otherwise specified,Bone marrow-derived macrophages,Brain,Cardiomyocytes,Cells not otherwise specified,Cytotoxic T cells,Dermis,Effector T cells,Endothelial cells not otherwise specified,Epidermis,Epithelial cells not otherwise specified,Fibroblasts,Granulosa cells,Heart,Hematopoietic progenitor cells,Hepato…
hsa-let-7i	let-7a-5p (and other miRNAs w/seed GAGGUAG)	0.847	TarBase,miRecords	Experimentally Observed	NF2	Epithelial Adherens Junction Signaling,Glioblastoma Multiforme Signaling,HIPPO signaling	Activated CD56bright NK cells,Activated CD56dim NK cells,Activated helper T cells,Activated Vd1 Gamma-delta T cells,Activated Vd2 Gamma-delta T cells,Adrenal Gland,Astrocytes,BDCA-1+ dendritic cells,BDCA-3+ dendritic cells,Brain,CD56bright NK cells,Central memory helper T cells,Cerebellum,Cytotoxic T cells,Effector memory cytotoxic T cells,Effector memory helper T cells,Effector memory RA+ cytoto…
hsa-let-7i	let-7a-5p (and other miRNAs w/seed GAGGUAG)	0.847	TargetScan Human,miRecords	Experimentally Observed,High (predicted)	NRAS	14-3-3-mediated Signaling,Actin Cytoskeleton Signaling,Actin Nucleation by ARP-WASP Complex,Acute Myeloid Leukemia Signaling,Acute Phase Response Signaling,Adrenomedullin signaling pathway,Agrin Interactions at Neuromuscular Junction,Angiopoietin Signaling,Antiproliferative Role of Somatostatin Receptor 2,Apelin Endothelial Signaling Pathway,Apoptosis Signaling,Axonal Guidance Signaling,B Cell Re…	Adipose,Amygdala,B lymphocytes not otherwise specified,Bladder,Cerebellum,Cerebral Cortex,Crypt,Cytotoxic T cells,Dorsal Root Ganglion,Effector T cells,Epidermis,Heart,Hippocampus,Hypothalamus,Kidney,Large Intestine,Liver,Lung,Mammary Gland,Memory B cells,Murine NKT cells,Olfactory Bulb,Ovary,Pituitary Gland,Placenta,Prostate Gland,Retina,Salivary Gland,Skeletal Muscle,Small Intestine,Spleen,Stom…
hsa-let-7i	let-7a-5p (and other miRNAs w/seed GAGGUAG)	0.847	TarBase	Experimentally Observed	POLR2C	Androgen Signaling,Assembly of RNA Polymerase II Complex,CREB Signaling in Neurons,Glucocorticoid Receptor Signaling,Hereditary Breast Cancer Signaling,Huntington's Disease Signaling,NAD Signaling Pathway,NER (Nucleotide Excision Repair, Enhanced Pathway),Nucleotide Excision Repair Pathway	Adipose,Amygdala,B lymphocytes not otherwise specified,Bladder,Cerebellum,Cerebral Cortex,Cytotoxic T cells,Dorsal Root Ganglion,Effector T cells,Epidermis,Heart,Hippocampus,Hypothalamus,Kidney,Large Intestine,Liver,Lung,Mammary Gland,Memory B cells,Naive B cells,Olfactory Bulb,Ovary,Pancreas,Pituitary Gland,Placenta,Prostate Gland,Retina,Salivary Gland,Skeletal Muscle,Small Intestine,Spleen,Subs…
hsa-let-7i	let-7a-5p (and other miRNAs w/seed GAGGUAG)	0.847	TarBase	Experimentally Observed	POM121/POM121C	HER-2 Signaling in Breast Cancer	Activated helper T cells,Activated Vd1 Gamma-delta T cells,Activated Vd2 Gamma-delta T cells,Adipose,Adrenal Gland,Amygdala,B lymphocytes not otherwise specified,BDCA-1+ dendritic cells,BDCA-3+ dendritic cells,Brain,CD56bright NK cells,CD56dim NK cells,Central memory helper T cells,Cerebellum,Cerebral Cortex,Cytotoxic T cells,Dorsal Root Ganglion,Effector memory helper T cells,Effector memory RA+…
hsa-let-7i	let-7a-5p (and other miRNAs w/seed GAGGUAG)	0.847	TarBase	Experimentally Observed	PPP1R7	3-phosphoinositide Biosynthesis,3-phosphoinositide Degradation,Breast Cancer Regulation by Stathmin1,Cardiac ╬▓-adrenergic Signaling,CDK5 Signaling,D-myo-inositol (1,4,5,6)-Tetrakisphosphate Biosynthesis,D-myo-inositol (3,4,5,6)-tetrakisphosphate Biosynthesis,D-myo-inositol-5-phosphate Metabolism,Dopamine Receptor Signaling,Dopamine-DARPP32 Feedback in cAMP Signaling,ERK/MAPK Signaling,HIPPO sign…	Adipose,Amygdala,B lymphocytes not otherwise specified,BDCA-1+ dendritic cells,BDCA-3+ dendritic cells,Bladder,Brain,Cerebellum,Cytotoxic T cells,Dorsal Root Ganglion,Effector T cells,Hippocampus,Hypothalamus,Immature monocyte-derived dendritic cells,Liver,Lung,Memory B cells,Monocyte-derived macrophage,Murine NKT cells,Naive B cells,Natural T-regulatory cells,Olfactory Bulb,Other Tissues and Pri…
hsa-let-7i	let-7a-5p (and other miRNAs w/seed GAGGUAG)	0.847	TarBase	Experimentally Observed	PRIM1	Cell Cycle Control of Chromosomal Replication,NER (Nucleotide Excision Repair, Enhanced Pathway)	Activated CD56bright NK cells,Activated CD56dim NK cells,Activated helper T cells,Activated Vd1 Gamma-delta T cells,Activated Vd2 Gamma-delta T cells,Adipose,Amygdala,B lymphocytes not otherwise specified,BDCA-1+ dendritic cells,BDCA-3+ dendritic cells,Bladder,Central memory cytotoxic T cells,Central memory helper T cells,Cerebellum,Cerebral Cortex,Cytotoxic T cells,Dorsal Root Ganglion,Effector …
hsa-let-7i	let-7a-5p (and other miRNAs w/seed GAGGUAG)	0.847	TarBase	Experimentally Observed	PTGS2	Cancer Drug Resistance By Drug Efflux,Cardiac Hypertrophy Signaling (Enhanced),CD40 Signaling,Cholecystokinin/Gastrin-mediated Signaling,Colorectal Cancer Metastasis Signaling,Coronavirus Pathogenesis Pathway,Corticotropin Releasing Hormone Signaling,Eicosanoid Signaling,Endocannabinoid Neuronal Synapse Pathway,Endothelin-1 Signaling,Fatty Acid ╬▒-oxidation,Glucocorticoid Receptor Signaling,HER-2…	Activated CD56dim NK cells,Activated Vd1 Gamma-delta T cells,Activated Vd2 Gamma-delta T cells,Adipocytes,Adipose,Adrenal Gland,Amygdala,B lymphocytes not otherwise specified,BDCA-1+ dendritic cells,BDCA-3+ dendritic cells,Bladder,Bone marrow-derived dendritic cells,Brain,Brainstem,Cartilage Tissue,Cerebellum,Cerebral Cortex,Chondrocytes,Cortical neurons,Dermis,Endothelial cells not otherwise spe…
hsa-let-7i	let-7a-5p (and other miRNAs w/seed GAGGUAG)	0.847	TarBase	Experimentally Observed	RHOB	Actin Nucleation by ARP-WASP Complex,Cardiac Hypertrophy Signaling,Cholecystokinin/Gastrin-mediated Signaling,Colorectal Cancer Metastasis Signaling,CXCR4 Signaling,Germ Cell-Sertoli Cell Junction Signaling,Glioblastoma Multiforme Signaling,Glioma Invasiveness Signaling,G╬▒q Signaling,Hepatic Fibrosis Signaling Pathway,HMGB1 Signaling,IL-8 Signaling,ILK Signaling,Integrin Signaling,Molecular Mech…	Activated CD56bright NK cells,Activated CD56dim NK cells,Activated Vd1 Gamma-delta T cells,Activated Vd2 Gamma-delta T cells,Adipose,Amygdala,B lymphocytes not otherwise specified,BDCA-1+ dendritic cells,BDCA-3+ dendritic cells,Bladder,Brain,CD56bright NK cells,CD56dim NK cells,Central memory cytotoxic T cells,Cerebellum,Cerebral Cortex,Cytotoxic T cells,Dorsal Root Ganglion,Effector memory cytot…
hsa-let-7i	let-7a-5p (and other miRNAs w/seed GAGGUAG)	0.847	TarBase	Experimentally Observed	SLC25A13	Induction of Apoptosis by HIV1,Necroptosis Signaling Pathway	Activated CD56bright NK cells,Activated helper T cells,Activated Vd1 Gamma-delta T cells,Activated Vd2 Gamma-delta T cells,Adipose,Amygdala,BDCA-1+ dendritic cells,BDCA-3+ dendritic cells,Bladder,CD56dim NK cells,Central memory helper T cells,Cerebellum,Cytotoxic T cells,Dorsal Root Ganglion,Effector memory helper T cells,Effector memory RA+ cytotoxic T cells,Effector T cells,Epidermis,Heart,Hypo…
hsa-let-7i	let-7a-5p (and other miRNAs w/seed GAGGUAG)	0.847	TarBase,TargetScan Human,miRecords	Experimentally Observed,High (predicted)	SMC1A	ATM Signaling,Kinetochore Metaphase Signaling Pathway,Mitotic Roles of Polo-Like Kinase	Activated CD56bright NK cells,Activated CD56dim NK cells,Activated helper T cells,Activated Vd1 Gamma-delta T cells,Activated Vd2 Gamma-delta T cells,Adipose,Amygdala,B lymphocytes not otherwise specified,BDCA-1+ dendritic cells,BDCA-3+ dendritic cells,Bladder,CD56dim NK cells,Central memory cytotoxic T cells,Central memory helper T cells,Cerebellum,Cerebral Cortex,Cytotoxic T cells,Dorsal Root G…
hsa-let-7i	let-7a-5p (and other miRNAs w/seed GAGGUAG)	0.847	miRecords	Experimentally Observed	SMOX	Dopamine Degradation,Dopamine Receptor Signaling,LPS/IL-1 Mediated Inhibition of RXR Function,Melatonin Degradation II,Noradrenaline and Adrenaline Degradation,Phenylalanine Degradation IV (Mammalian, via Side Chain),Polyamine Regulation in Colon Cancer,Putrescine Degradation III,Serotonin Degradation,Serotonin Receptor Signaling,Spermine and Spermidine Degradation I,Superpathway of Melatonin Deg…	Activated Vd1 Gamma-delta T cells,Activated Vd2 Gamma-delta T cells,Adipose,Amygdala,B lymphocytes not otherwise specified,Bladder,Cerebellum,Cerebral Cortex,Cytotoxic T cells,Dorsal Root Ganglion,Effector T cells,Epidermis,Heart,Hippocampus,Hypothalamus,Immature monocyte-derived dendritic cells,Large Intestine,Liver,Lung,Mammary Gland,Mature monocyte-derived dendritic cells,Monocyte-derived macr…
hsa-let-7i	let-7a-5p (and other miRNAs w/seed GAGGUAG)	0.847	Ingenuity Expert Findings,TargetScan Human,miRecords	Experimentally Observed,High (predicted)	TGFBR1	Antiproliferative Role of TOB in T Cell Signaling,Cardiac Hypertrophy Signaling,Cardiac Hypertrophy Signaling (Enhanced),Chronic Myeloid Leukemia Signaling,Colorectal Cancer Metastasis Signaling,Coronavirus Pathogenesis Pathway,CREB Signaling in Neurons,Epithelial Adherens Junction Signaling,Factors Promoting Cardiogenesis in Vertebrates,FAT10 Cancer Signaling Pathway,Germ Cell-Sertoli Cell Junct…	Activated Vd1 Gamma-delta T cells,Activated Vd2 Gamma-delta T cells,Astrocytes,BDCA-1+ dendritic cells,BDCA-3+ dendritic cells,Brain,Cells not otherwise specified,Central memory cytotoxic T cells,Cerebral Cortex,Effector memory cytotoxic T cells,Effector memory RA+ cytotoxic T cells,Endothelial cells not otherwise specified,Epithelial cells not otherwise specified,Fibroblasts,Heart,Hippocampus,HU…
hsa-let-7i	let-7a-5p (and other miRNAs w/seed GAGGUAG)	0.847	Ingenuity Expert Findings	Experimentally Observed	TGFBR2	Antiproliferative Role of TOB in T Cell Signaling,Cardiac Hypertrophy Signaling,Cardiac Hypertrophy Signaling (Enhanced),Chronic Myeloid Leukemia Signaling,Colorectal Cancer Metastasis Signaling,Coronavirus Pathogenesis Pathway,CREB Signaling in Neurons,Epithelial Adherens Junction Signaling,Factors Promoting Cardiogenesis in Vertebrates,FAT10 Cancer Signaling Pathway,Germ Cell-Sertoli Cell Junct…	Activated CD56bright NK cells,Activated CD56dim NK cells,Activated helper T cells,Activated Vd1 Gamma-delta T cells,Activated Vd2 Gamma-delta T cells,Adipocytes,Adipose,Astrocytes,B lymphocytes not otherwise specified,BDCA-1+ dendritic cells,BDCA-3+ dendritic cells,Bladder,Brain,CD56bright NK cells,CD56dim NK cells,Cells not otherwise specified,Central memory cytotoxic T cells,Central memory help…
hsa-let-7i	let-7a-5p (and other miRNAs w/seed GAGGUAG)	0.847	miRecords	Experimentally Observed	TLR4	Altered T Cell and B Cell Signaling in Rheumatoid Arthritis,Autophagy,Colorectal Cancer Metastasis Signaling,Communication between Innate and Adaptive Immune Cells,Crosstalk between Dendritic Cells and Natural Killer Cells,Dendritic Cell Maturation,Hepatic Cholestasis,Hepatic Fibrosis / Hepatic Stellate Cell Activation,Hepatic Fibrosis Signaling Pathway,HMGB1 Signaling,HOTAIR Regulatory Pathway,I…	Adipocytes,Adipose,Adrenal Gland,Astrocytes,B lymphocytes not otherwise specified,Bladder,Blood platelets,Bone marrow cells not otherwise specified,Bone marrow-derived dendritic cells,Bone marrow-derived macrophages,Brain,Brainstem,Calvaria,Cardiomyocytes,CD4+ T-lymphocytes,Cerebellum,Cerebral Cortex,Cerebral Ventricles,Choroid Plexus,Cornea,Cortical neurons,Dendritic cells not otherwise specifie…
hsa-let-7i	let-7a-5p (and other miRNAs w/seed GAGGUAG)	0.847	miRecords	Experimentally Observed	VIM	14-3-3-mediated Signaling,CSDE1 Signaling Pathway,Endocannabinoid Cancer Inhibition Pathway,HIF1╬▒ Signaling,HOTAIR Regulatory Pathway,ILK Signaling,MSP-RON Signaling In Cancer Cells Pathway,Pulmonary Fibrosis Idiopathic Signaling Pathway,Regulation Of The Epithelial Mesenchymal Transition By Growth Factors Pathway,Signaling by Rho Family GTPases,Wound Healing Signaling Pathway	Adipose,Amygdala,Astrocytes,B lymphocytes not otherwise specified,Bladder,Bone marrow cells not otherwise specified,Brain,CD4+ T-lymphocytes,Cerebellum,Cerebral Cortex,Cornea,Cytotoxic T cells,Dorsal Root Ganglion,Effector T cells,Embryonic stem cells,Endothelial cells not otherwise specified,Epidermis,Epithelial cells not otherwise specified,Fibroblasts,Granulosa cells,Heart,Hematopoietic progen…
hsa-miR-1	miR-1-3p (and other miRNAs w/seed GGAAUGU)	0.876	TarBase	Experimentally Observed	ANPEP	Glutathione-mediated Detoxification,╬│-glutamyl Cycle	B lymphocytes not otherwise specified,Bladder,CD34+ cells,Endothelial cells not otherwise specified,Epidermis,Hematopoietic progenitor cells,HUVEC cells,Kidney,Large Intestine,Liver,Lymph node,Macrophages not otherwise specified,Mesenchymal stem cells,Monocytes not otherwise specified,Other Cells,Other Epithelial cells,Other Organ Systems,Other Tissues and Primary Cells,Ovary,Placenta,Pre-B lymph…
hsa-miR-1	miR-1-3p (and other miRNAs w/seed GGAAUGU)	0.876	TarBase,TargetScan Human,miRecords	Experimentally Observed,Moderate (predicted)	ARF3	Ferroptosis Signaling Pathway,HER-2 Signaling in Breast Cancer,Integrin Signaling	Adipose,Amygdala,B lymphocytes not otherwise specified,Bladder,Brain,Cerebellum,Cerebral Cortex,Cytotoxic T cells,Dorsal Root Ganglion,Effector T cells,Epidermis,Fibroblasts,Heart,Hippocampus,Hypothalamus,Kidney,Large Intestine,Liver,Lung,Mammary Gland,Memory B cells,Murine NKT cells,Naive B cells,Olfactory Bulb,Ovary,Pancreas,Pituitary Gland,Placenta,Prostate Gland,Retina,Salivary Gland,Skeletal…
hsa-miR-1	miR-1-3p (and other miRNAs w/seed GGAAUGU)	0.876	TarBase,miRecords	Experimentally Observed	ARF4	Ferroptosis Signaling Pathway,HER-2 Signaling in Breast Cancer,Integrin Signaling	Adipose,Amygdala,B lymphocytes not otherwise specified,Bladder,Brain,Cerebellum,Cerebral Cortex,Cytotoxic T cells,Dermis,Dorsal Root Ganglion,Effector T cells,Epidermis,Fibroblasts,Heart,Hippocampus,Hypothalamus,Keratinocytes,Kidney,Large Intestine,Liver,Lung,Mammary Gland,Memory B cells,Naive B cells,Olfactory Bulb,Other Cells,Other Lymphocytes,Other Nervous System,Ovary,Pancreas,Pituitary Gland…
hsa-miR-1	miR-1-3p (and other miRNAs w/seed GGAAUGU)	0.876	TarBase,miRecords	Experimentally Observed	ARHGEF18	Breast Cancer Regulation by Stathmin1,Molecular Mechanisms of Cancer,Phospholipase C Signaling,RHOGDI Signaling,Signaling by Rho Family GTPases	Activated CD56bright NK cells,Activated CD56dim NK cells,Activated helper T cells,Activated Vd1 Gamma-delta T cells,Activated Vd2 Gamma-delta T cells,Adipose,Amygdala,B lymphocytes not otherwise specified,BDCA-1+ dendritic cells,BDCA-3+ dendritic cells,Bladder,Brain,Central memory cytotoxic T cells,Central memory helper T cells,Cerebellum,Cerebral Cortex,Cytotoxic T cells,Dorsal Root Ganglion,Eff…
hsa-miR-1	miR-1-3p (and other miRNAs w/seed GGAAUGU)	0.876	TarBase	Experimentally Observed	ARID1A	AMPK Signaling,Glucocorticoid Receptor Signaling,Hereditary Breast Cancer Signaling,RAR Activation,Role of BRCA1 in DNA Damage Response	Adipose,Amygdala,B lymphocytes not otherwise specified,Bladder,Brain,Cerebellum,Cerebral Cortex,Cytotoxic T cells,Dorsal Root Ganglion,Effector T cells,Embryonic stem cells,Epidermis,Heart,Hematopoietic progenitor cells,Hippocampus,Hypothalamus,Kidney,Large Intestine,Liver,Lung,Lymphocytes not otherwise specified,Memory B cells,Murine NKT cells,Naive B cells,Olfactory Bulb,Other Tissues and Prima…
hsa-miR-1	miR-1-3p (and other miRNAs w/seed GGAAUGU)	0.876	TarBase,TargetScan Human	Experimentally Observed,Moderate (predicted)	ARID2	AMPK Signaling,Glucocorticoid Receptor Signaling,Hereditary Breast Cancer Signaling,RAR Activation,Role of BRCA1 in DNA Damage Response	Activated helper T cells,Adipose,Amygdala,B lymphocytes not otherwise specified,BDCA-1+ dendritic cells,BDCA-3+ dendritic cells,Bladder,Brain,Central memory cytotoxic T cells,Cerebellum,Cerebral Cortex,Cytotoxic T cells,Dorsal Root Ganglion,Effector memory cytotoxic T cells,Effector memory RA+ cytotoxic T cells,Effector T cells,Epidermis,Heart,Hypothalamus,Immature monocyte-derived dendritic cell…
hsa-miR-1	miR-1-3p (and other miRNAs w/seed GGAAUGU)	0.876	TarBase,TargetScan Human,miRecords	Experimentally Observed,Moderate (predicted)	AXL	IL-15 Production,Necroptosis Signaling Pathway,Pulmonary Fibrosis Idiopathic Signaling Pathway,Sperm Motility	Adipose,Adrenal Gland,Astrocytes,Bladder,Brain,Cerebellum,Cerebral Cortex,Dendritic cells not otherwise specified,Dorsal Root Ganglion,Endothelial cells not otherwise specified,Epidermis,Fibroblasts,Heart,Hippocampus,HUVEC cells,Kidney,Liver,Lung,Lymph node,Macrophages not otherwise specified,Mammary Gland,Monocytes not otherwise specified,Other Cells,Ovary,Prostate Gland,Purkinje cells,Retina,Sc…
hsa-miR-1	miR-1-3p (and other miRNAs w/seed GGAAUGU)	0.876	TarBase,TargetScan Human	Experimentally Observed,Moderate (predicted)	BCKDHB	Branched-chain ╬▒-keto acid Dehydrogenase Complex,Valine Degradation I	Adipose,Amygdala,Bladder,Cerebellum,Dorsal Root Ganglion,Epidermis,Heart,Hippocampus,Hypothalamus,Kidney,Liver,Lung,Mammary Gland,Murine NKT cells,Olfactory Bulb,Ovary,Pituitary Gland,Prostate Gland,Retina,Salivary Gland,Skeletal Muscle,Stomach,Substantia Nigra,Thymus,ACHN,CCRF-CEM,COLO205,H460,HCC-2998,HCT-116,HL-60,HOP-62,HOP-92,HT29,J774,M14,MALME-3M,MDA-MB-231,MOLT-4,NCI-ADR-RES,NCI-H226,NCI-…
hsa-miR-1	miR-1-3p (and other miRNAs w/seed GGAAUGU)	0.876	miRecords	Experimentally Observed	BCL2	Adrenomedullin signaling pathway,Amyotrophic Lateral Sclerosis Signaling,Apoptosis Signaling,Autophagy,BEX2 Signaling Pathway,Ceramide Signaling,Coronavirus Pathogenesis Pathway,Cytotoxic T Lymphocyte-mediated Apoptosis of Target Cells,Death Receptor Signaling,Dilated Cardiomyopathy Signaling Pathway,Docosahexaenoic Acid (DHA) Signaling,EIF2 Signaling,Estrogen Receptor Signaling,Glucocorticoid Re…	Activated CD56bright NK cells,Activated CD56dim NK cells,Activated helper T cells,Activated Vd1 Gamma-delta T cells,Activated Vd2 Gamma-delta T cells,Adipose,Amygdala,B lymphocytes not otherwise specified,BDCA-1+ dendritic cells,BDCA-3+ dendritic cells,Beta islet cells,Bladder,Bone marrow cells not otherwise specified,Bone marrow-derived macrophages,Brain,Brainstem,Cardiomyocytes,Cartilage Tissue…
hsa-miR-1	miR-1-3p (and other miRNAs w/seed GGAAUGU)	0.876	Ingenuity Expert Findings,TarBase,TargetScan Human,miRecords	Experimentally Observed,High (predicted)	BDNF	Axonal Guidance Signaling,CDK5 Signaling,Circadian Rhythm Signaling,Corticotropin Releasing Hormone Signaling,Human Embryonic Stem Cell Pluripotency,Huntington's Disease Signaling,Neuroinflammation Signaling Pathway,Neuropathic Pain Signaling In Dorsal Horn Neurons,Neurotrophin/TRK Signaling,PEDF Signaling,Synaptogenesis Signaling Pathway,Thyroid Cancer Signaling,White Adipose Tissue Browning Pat…	Adipose,Adrenal Gland,Amygdala,Astrocytes,B lymphocytes not otherwise specified,Bladder,Blood platelets,Brain,Brainstem,Cardiomyocytes,Cartilage Tissue,Cells not otherwise specified,Cerebellum,Cerebral Cortex,Chondrocytes,Cornea,Cortical neurons,Cytotoxic T cells,Dorsal Root Ganglion,Effector T cells,Endothelial cells not otherwise specified,Epidermis,Esophagus,Fibroblasts,Granule Cell Layer,Gran…
hsa-miR-1	miR-1-3p (and other miRNAs w/seed GGAAUGU)	0.876	miRecords	Experimentally Observed	Calm1 (includes others)	Adrenomedullin signaling pathway,Androgen Signaling,Apelin Endothelial Signaling Pathway,Autophagy,B Cell Receptor Signaling,Calcium Signaling,Calcium-induced T Lymphocyte Apoptosis,cAMP-mediated signaling,Cardiac Hypertrophy Signaling,Cardiac Hypertrophy Signaling (Enhanced),CCR3 Signaling in Eosinophils,CCR5 Signaling in Macrophages,CD28 Signaling in T Helper Cells,Cellular Effects of Sildenafi…	Adipose,Amygdala,B lymphocytes not otherwise specified,Bladder,Cerebellum,Cerebral Cortex,Cytotoxic T cells,Dorsal Root Ganglion,Effector T cells,Epidermis,Heart,Hippocampus,Hypothalamus,Intraepithelial T lymphocytes,Kidney,Large Intestine,Liver,Lung,Mammary Gland,Murine NKT cells,Olfactory Bulb,Other Nervous System,Other Organ Systems,Ovary,Pancreas,Pituitary Gland,Placenta,Prostate Gland,Retina…
hsa-miR-1	miR-1-3p (and other miRNAs w/seed GGAAUGU)	0.876	miRecords	Experimentally Observed	CDK9	Cell Cycle Control of Chromosomal Replication,Molecular Mechanisms of Cancer	Activated Vd1 Gamma-delta T cells,Activated Vd2 Gamma-delta T cells,Adipose,Amygdala,B lymphocytes not otherwise specified,BDCA-1+ dendritic cells,BDCA-3+ dendritic cells,Bladder,Brain,Cerebellum,Cerebral Cortex,Cytotoxic T cells,Dorsal Root Ganglion,Effector memory cytotoxic T cells,Effector memory RA+ cytotoxic T cells,Effector T cells,Epidermis,Heart,Hippocampus,Hypothalamus,Immature monocyte-…
hsa-miR-1	miR-1-3p (and other miRNAs w/seed GGAAUGU)	0.876	TarBase,TargetScan Human,miRecords	Experimentally Observed,Moderate (predicted)	DHX15	Spliceosomal Cycle	Activated CD56bright NK cells,Activated CD56dim NK cells,Activated helper T cells,Activated Vd1 Gamma-delta T cells,Activated Vd2 Gamma-delta T cells,Adipose,Amygdala,B lymphocytes not otherwise specified,BDCA-1+ dendritic cells,BDCA-3+ dendritic cells,Bladder,CD56bright NK cells,CD56dim NK cells,Central memory cytotoxic T cells,Central memory helper T cells,Cerebellum,Cerebral Cortex,Cytotoxic T…
hsa-miR-1	miR-1-3p (and other miRNAs w/seed GGAAUGU)	0.876	TarBase	Experimentally Observed	EGFR	Agrin Interactions at Neuromuscular Junction,Bladder Cancer Signaling,Caveolar-mediated Endocytosis Signaling,Cholecystokinin/Gastrin-mediated Signaling,Colorectal Cancer Metastasis Signaling,CREB Signaling in Neurons,EGF Signaling,Epithelial Adherens Junction Signaling,ERBB Signaling,ERK5 Signaling,Estrogen Receptor Signaling,Estrogen-Dependent Breast Cancer Signaling,FAK Signaling,G Beta Gamma …	Activated CD56dim NK cells,Activated helper T cells,Activated Vd1 Gamma-delta T cells,Activated Vd2 Gamma-delta T cells,Adipocytes,Adipose,Adrenal Gland,Astrocytes,B lymphocytes not otherwise specified,BDCA-1+ dendritic cells,Beta islet cells,Brain,Cartilage Tissue,CD56bright NK cells,CD56dim NK cells,Central memory helper T cells,Cerebellum,Chondrocytes,Cornea,Cytotoxic T cells,Dermis,Effector m…
hsa-miR-1	miR-1-3p (and other miRNAs w/seed GGAAUGU)	0.876	TarBase	Experimentally Observed	EHMT1	Cysteine Biosynthesis III (mammalia),Methionine Degradation I (to Homocysteine),Superpathway of Methionine Degradation	Activated helper T cells,Adipose,Amygdala,B lymphocytes not otherwise specified,BDCA-1+ dendritic cells,BDCA-3+ dendritic cells,Bladder,Central memory cytotoxic T cells,Cerebellum,Cerebral Cortex,Cytotoxic T cells,Dorsal Root Ganglion,Effector memory cytotoxic T cells,Effector memory RA+ cytotoxic T cells,Effector T cells,Epidermis,Heart,Hippocampus,Hypothalamus,Immature monocyte-derived dendriti…
hsa-miR-1	miR-1-3p (and other miRNAs w/seed GGAAUGU)	0.876	TarBase,miRecords	Experimentally Observed	ESR1	Aryl Hydrocarbon Receptor Signaling,eNOS Signaling,ERK/MAPK Signaling,Estrogen Receptor Signaling,Estrogen-Dependent Breast Cancer Signaling,Estrogen-mediated S-phase Entry,Glucocorticoid Receptor Signaling,Hepatic Cholestasis,HOTAIR Regulatory Pathway,RHOGDI Signaling,Systemic Lupus Erythematosus In T Cell Signaling Pathway	Adipose,Adrenal Gland,Amygdala,Astrocytes,BDCA-1+ dendritic cells,BDCA-3+ dendritic cells,Bone marrow-derived macrophages,Brain,Cells not otherwise specified,Cerebral Cortex,Cornea,Dendritic cells not otherwise specified,Dorsal Root Ganglion,Epithelial cells not otherwise specified,Esophagus,Fibroblasts,Granulosa cells,Heart,Hepatocytes,Hippocampus,HUVEC cells,Hypothalamus,Immature monocyte-deriv…
hsa-miR-1	miR-1-3p (and other miRNAs w/seed GGAAUGU)	0.876	TarBase	Experimentally Observed	F2	Actin Cytoskeleton Signaling,Acute Phase Response Signaling,Clathrin-mediated Endocytosis Signaling,Coagulation System,Extrinsic Prothrombin Activation Pathway,G╬▒12/13 Signaling,Intrinsic Prothrombin Activation Pathway,p70S6K Signaling,Pulmonary Fibrosis Idiopathic Signaling Pathway,Role of Tissue Factor in Cancer,Thrombin Signaling,Wound Healing Signaling Pathway	Adipose,Amygdala,B lymphocytes not otherwise specified,Bladder,Brain,Cerebellum,Cerebral Cortex,Cytotoxic T cells,Dorsal Root Ganglion,Effector T cells,Epidermis,Heart,Hepatocytes,Hippocampus,Hypothalamus,Kidney,Large Intestine,Liver,Lung,Mammary Gland,Olfactory Bulb,Ovary,Pancreas,Pituitary Gland,Placenta,Prostate Gland,Retina,Salivary Gland,Skeletal Muscle,Small Intestine,Spleen,Stomach,Substan…
hsa-miR-1	miR-1-3p (and other miRNAs w/seed GGAAUGU)	0.876	TarBase,TargetScan Human,miRecords	Experimentally Observed,High (predicted)	G6PD	Pentose Phosphate Pathway,Pentose Phosphate Pathway (Oxidative Branch),Sirtuin Signaling Pathway	Activated CD56bright NK cells,Activated CD56dim NK cells,Activated helper T cells,Activated Vd1 Gamma-delta T cells,Activated Vd2 Gamma-delta T cells,Adipose,B lymphocytes not otherwise specified,BDCA-1+ dendritic cells,BDCA-3+ dendritic cells,Bladder,Cerebellum,Cytotoxic T cells,Dorsal Root Ganglion,Effector T cells,Epidermis,Immature monocyte-derived dendritic cells,Kidney,Large Intestine,Liver…
hsa-miR-1	miR-1-3p (and other miRNAs w/seed GGAAUGU)	0.876	TarBase,miRecords	Experimentally Observed	GNPDA2	N-acetylglucosamine Degradation I,N-acetylglucosamine Degradation II,UDP-N-acetyl-D-galactosamine Biosynthesis II	Activated helper T cells,Adipose,Amygdala,B lymphocytes not otherwise specified,BDCA-1+ dendritic cells,BDCA-3+ dendritic cells,Bladder,Central memory cytotoxic T cells,Cerebellum,Cerebral Cortex,Cytotoxic T cells,Dorsal Root Ganglion,Effector memory cytotoxic T cells,Effector memory RA+ cytotoxic T cells,Effector T cells,Epidermis,Heart,Hippocampus,Hypothalamus,Immature monocyte-derived dendriti…
hsa-miR-1	miR-1-3p (and other miRNAs w/seed GGAAUGU)	0.876	Ingenuity Expert Findings,TarBase,TargetScan Human	Experimentally Observed,High (predicted)	GPD2	Glycerol Degradation I,Glycerol-3-phosphate Shuttle,Mitochondrial Dysfunction,PPAR╬▒/RXR╬▒ Activation	Activated helper T cells,Adipose,Amygdala,B lymphocytes not otherwise specified,BDCA-1+ dendritic cells,BDCA-3+ dendritic cells,Beta islet cells,Central memory cytotoxic T cells,Cerebellum,Cerebral Cortex,Dorsal Root Ganglion,Effector memory cytotoxic T cells,Effector memory RA+ cytotoxic T cells,Effector T cells,Epidermis,Heart,Hippocampus,Hypothalamus,Immature monocyte-derived dendritic cells,K…
hsa-miR-1	miR-1-3p (and other miRNAs w/seed GGAAUGU)	0.876	TarBase,TargetScan Human,miRecords	Experimentally Observed,Moderate (predicted)	H3-3A/H3-3B	Androgen Signaling,Circadian Rhythm Signaling,DNA Methylation and Transcriptional Repression Signaling,ERK/MAPK Signaling,Glucocorticoid Receptor Signaling,HOTAIR Regulatory Pathway,NER (Nucleotide Excision Repair, Enhanced Pathway),p38 MAPK Signaling,Protein Kinase A Signaling,Sirtuin Signaling Pathway,Transcriptional Regulatory Network in Embryonic Stem Cells,UVB-Induced MAPK Signaling	Activated CD56bright NK cells,Activated CD56dim NK cells,Activated helper T cells,Activated Vd1 Gamma-delta T cells,Activated Vd2 Gamma-delta T cells,Adipose,Amygdala,B lymphocytes not otherwise specified,BDCA-1+ dendritic cells,BDCA-3+ dendritic cells,Bladder,Brain,CD56bright NK cells,CD56dim NK cells,Central memory cytotoxic T cells,Central memory helper T cells,Cerebellum,Cerebral Cortex,Cytot…
hsa-miR-1	miR-1-3p (and other miRNAs w/seed GGAAUGU)	0.876	TarBase,TargetScan Human	Experimentally Observed,Moderate (predicted)	HACD2	3-phosphoinositide Biosynthesis,3-phosphoinositide Degradation,D-myo-inositol (1,4,5,6)-Tetrakisphosphate Biosynthesis,D-myo-inositol (3,4,5,6)-tetrakisphosphate Biosynthesis,D-myo-inositol-5-phosphate Metabolism,Glutaryl-CoA Degradation,Superpathway of Inositol Phosphate Compounds,Tryptophan Degradation III (Eukaryotic)	Activated CD56bright NK cells,Activated CD56dim NK cells,Activated helper T cells,Activated Vd1 Gamma-delta T cells,Activated Vd2 Gamma-delta T cells,Adipose,Amygdala,B lymphocytes not otherwise specified,BDCA-1+ dendritic cells,BDCA-3+ dendritic cells,Bladder,CD56dim NK cells,Central memory cytotoxic T cells,Central memory helper T cells,Cerebellum,Cytotoxic T cells,Dorsal Root Ganglion,Effector…
hsa-miR-1	miR-1-3p (and other miRNAs w/seed GGAAUGU)	0.876	TarBase,TargetScan Human,miRecords	Experimentally Observed,Moderate (predicted)	HDAC4	Adipogenesis pathway,Apelin Endothelial Signaling Pathway,Bladder Cancer Signaling,Calcium Signaling,Cardiac Hypertrophy Signaling (Enhanced),Cell Cycle: G1/S Checkpoint Regulation,Chronic Myeloid Leukemia Signaling,Coronavirus Pathogenesis Pathway,Cyclins and Cell Cycle Regulation,Glioma Signaling,Hereditary Breast Cancer Signaling,Huntington's Disease Signaling,Molecular Mechanisms of Cancer,No…	Activated CD56bright NK cells,Activated Vd1 Gamma-delta T cells,Activated Vd2 Gamma-delta T cells,Adipocytes,Adipose,Amygdala,BDCA-1+ dendritic cells,BDCA-3+ dendritic cells,Bone marrow-derived macrophages,Brain,Brainstem,Cartilage Tissue,Central memory cytotoxic T cells,Central memory helper T cells,Cerebellum,Cerebral Cortex,Chondrocytes,Effector memory cytotoxic T cells,Effector memory helper …
hsa-miR-1	miR-1-3p (and other miRNAs w/seed GGAAUGU)	0.876	TargetScan Human,miRecords	Experimentally Observed,High (predicted)	IGF1	Amyotrophic Lateral Sclerosis Signaling,Autophagy,Axonal Guidance Signaling,Breast Cancer Regulation by Stathmin1,Cardiac Hypertrophy Signaling,Cardiac Hypertrophy Signaling (Enhanced),Clathrin-mediated Endocytosis Signaling,CREB Signaling in Neurons,Estrogen Receptor Signaling,Estrogen-Dependent Breast Cancer Signaling,Glioblastoma Multiforme Signaling,Glioma Signaling,Glucocorticoid Receptor Si…	Activated Vd1 Gamma-delta T cells,Activated Vd2 Gamma-delta T cells,Adipocytes,Adipose,Adrenal Gland,Amygdala,Astrocytes,B lymphocytes not otherwise specified,Bladder,Blood platelets,Bone marrow cells not otherwise specified,Bone marrow-derived macrophages,Brain,Cartilage Tissue,Cerebellum,Cerebral Cortex,Chondrocytes,Cortical neurons,Cytotoxic T cells,Dendritic cells not otherwise specified,Derm…
hsa-miR-1	miR-1-3p (and other miRNAs w/seed GGAAUGU)	0.876	TarBase,miRecords	Experimentally Observed	INPP5F	1D-myo-inositol Hexakisphosphate Biosynthesis II (Mammalian),3-phosphoinositide Biosynthesis,3-phosphoinositide Degradation,B Cell Receptor Signaling,Cardiac Hypertrophy Signaling (Enhanced),D-myo-inositol (1,3,4)-trisphosphate Biosynthesis,D-myo-inositol (1,4,5)-trisphosphate Degradation,D-myo-inositol (1,4,5,6)-Tetrakisphosphate Biosynthesis,D-myo-inositol (3,4,5,6)-tetrakisphosphate Biosynthes…	Activated CD56bright NK cells,Activated CD56dim NK cells,Activated helper T cells,Activated Vd1 Gamma-delta T cells,Activated Vd2 Gamma-delta T cells,Adipose,Amygdala,B lymphocytes not otherwise specified,BDCA-1+ dendritic cells,BDCA-3+ dendritic cells,Bladder,Brain,Brainstem,Central memory cytotoxic T cells,Central memory helper T cells,Cerebellum,Cerebral Cortex,Cytotoxic T cells,Dorsal Root Ga…
hsa-miR-1	miR-1-3p (and other miRNAs w/seed GGAAUGU)	0.876	TarBase	Experimentally Observed	LRP1	Colorectal Cancer Metastasis Signaling,Factors Promoting Cardiogenesis in Vertebrates,Hepatic Fibrosis Signaling Pathway,Inhibition of Matrix Metalloproteases,Iron homeostasis signaling pathway,Molecular Mechanisms of Cancer,Osteoarthritis Pathway,Role of Macrophages, Fibroblasts and Endothelial Cells in Rheumatoid Arthritis,Role of Osteoblasts, Osteoclasts and Chondrocytes in Rheumatoid Arthriti…	Adipose,Amygdala,Bladder,Brain,Cerebellum,Cerebral Cortex,Cortical neurons,Dorsal Root Ganglion,Effector T cells,Endothelial cells not otherwise specified,Epidermis,Heart,Hippocampus,Hypothalamus,Kidney,Large Intestine,Liver,Lung,Mammary Gland,Monocyte-derived macrophage,Neurons not otherwise specified,Olfactory Bulb,Other Cells,Other Nervous System,Ovary,Peritoneal macrophages,Pituitary Gland,Pl…
hsa-miR-1	miR-1-3p (and other miRNAs w/seed GGAAUGU)	0.876	miRecords	Experimentally Observed	MEF2A	Apelin Endothelial Signaling Pathway,Calcium Signaling,Cardiac Hypertrophy Signaling,Cardiac Hypertrophy Signaling (Enhanced),Cholecystokinin/Gastrin-mediated Signaling,Corticotropin Releasing Hormone Signaling,ERK5 Signaling,G-Protein Coupled Receptor Signaling,G╬▒12/13 Signaling,p38 MAPK Signaling,Phospholipase C Signaling,Role of NFAT in Cardiac Hypertrophy,Role of NFAT in Regulation of the Im…	Activated CD56bright NK cells,Activated CD56dim NK cells,Activated helper T cells,Activated Vd1 Gamma-delta T cells,Activated Vd2 Gamma-delta T cells,Adipose,Amygdala,B lymphocytes not otherwise specified,BDCA-1+ dendritic cells,BDCA-3+ dendritic cells,Beta islet cells,Bladder,Brain,CD56bright NK cells,Central memory cytotoxic T cells,Central memory helper T cells,Cerebellum,Cerebral Cortex,Corti…
hsa-miR-1	miR-1-3p (and other miRNAs w/seed GGAAUGU)	0.876	TarBase,TargetScan Human,miRecords	Experimentally Observed,Moderate (predicted)	MET	Axonal Guidance Signaling,Clathrin-mediated Endocytosis Signaling,Epithelial Adherens Junction Signaling,FGF Signaling,Hepatic Fibrosis / Hepatic Stellate Cell Activation,HGF Signaling,HIF1╬▒ Signaling,HOTAIR Regulatory Pathway,IL-15 Production,IL-7 Signaling Pathway,Macropinocytosis Signaling,MSP-RON Signaling In Cancer Cells Pathway,Regulation Of The Epithelial Mesenchymal Transition By Growth …	Activated CD56bright NK cells,Activated Vd1 Gamma-delta T cells,Adrenal Gland,B lymphocytes not otherwise specified,Brain,Brainstem,Cerebellum,Dorsal Root Ganglion,Embryonic stem cells,Endothelial cells not otherwise specified,Epithelial cells not otherwise specified,Esophagus,Heart,Hematopoietic progenitor cells,Hepatocytes,HUVEC cells,Kidney,Large Intestine,Lens,Liver,Lung,Macrophages not other…
hsa-miR-1	miR-1-3p (and other miRNAs w/seed GGAAUGU)	0.876	TarBase,TargetScan Human,miRecords	Experimentally Observed,High (predicted)	OAT	Arginine Biosynthesis IV,Arginine Degradation I (Arginase Pathway),Arginine Degradation VI (Arginase 2 Pathway),Citrulline Biosynthesis,Proline Biosynthesis II (from Arginine),Superpathway of Citrulline Metabolism	Activated CD56bright NK cells,Activated CD56dim NK cells,Activated helper T cells,Activated Vd1 Gamma-delta T cells,Activated Vd2 Gamma-delta T cells,Adipose,Amygdala,B lymphocytes not otherwise specified,BDCA-1+ dendritic cells,BDCA-3+ dendritic cells,Bladder,CD56bright NK cells,CD56dim NK cells,Central memory cytotoxic T cells,Central memory helper T cells,Cerebellum,Cerebral Cortex,Cytotoxic T…
hsa-miR-1	miR-1-3p (and other miRNAs w/seed GGAAUGU)	0.876	TarBase,TargetScan Human,miRecords	Experimentally Observed,Moderate (predicted)	PDCD4	Hepatic Fibrosis Signaling Pathway,PD-1, PD-L1 cancer immunotherapy pathway	Activated CD56bright NK cells,Activated CD56dim NK cells,Activated helper T cells,Activated Vd1 Gamma-delta T cells,Activated Vd2 Gamma-delta T cells,Adipose,Amygdala,B lymphocytes not otherwise specified,BDCA-1+ dendritic cells,BDCA-3+ dendritic cells,Bladder,CD56bright NK cells,CD56dim NK cells,Central memory cytotoxic T cells,Central memory helper T cells,Cerebellum,Cerebral Cortex,Cytotoxic T…
hsa-miR-1	miR-1-3p (and other miRNAs w/seed GGAAUGU)	0.876	TarBase	Experimentally Observed	POLA2	Cell Cycle Control of Chromosomal Replication,NER (Nucleotide Excision Repair, Enhanced Pathway)	Activated helper T cells,Adipose,Amygdala,Cerebellum,Cerebral Cortex,Cytotoxic T cells,Dorsal Root Ganglion,Epidermis,Heart,Hippocampus,Hypothalamus,Kidney,Liver,Mammary Gland,Memory B cells,Murine NKT cells,Naive B cells,Natural T-regulatory cells,Olfactory Bulb,Placenta,Retina,Skeletal Muscle,Substantia Nigra,Testis,Th2 cells,Thymus,786-0,A498,A549-ATCC,ACHN,BT-549,CAKI-1,CCRF-CEM,COLO205,DU-14…
hsa-miR-1	miR-1-3p (and other miRNAs w/seed GGAAUGU)	0.876	TarBase,miRecords	Experimentally Observed	POM121/POM121C	HER-2 Signaling in Breast Cancer	Activated helper T cells,Activated Vd1 Gamma-delta T cells,Activated Vd2 Gamma-delta T cells,Adipose,Adrenal Gland,Amygdala,B lymphocytes not otherwise specified,BDCA-1+ dendritic cells,BDCA-3+ dendritic cells,Brain,CD56bright NK cells,CD56dim NK cells,Central memory helper T cells,Cerebellum,Cerebral Cortex,Cytotoxic T cells,Dorsal Root Ganglion,Effector memory helper T cells,Effector memory RA+…
hsa-miR-1	miR-1-3p (and other miRNAs w/seed GGAAUGU)	0.876	TarBase	Experimentally Observed	PTPRF	3-phosphoinositide Biosynthesis,3-phosphoinositide Degradation,D-myo-inositol (1,4,5,6)-Tetrakisphosphate Biosynthesis,D-myo-inositol (3,4,5,6)-tetrakisphosphate Biosynthesis,D-myo-inositol-5-phosphate Metabolism,Insulin Receptor Signaling,Protein Kinase A Signaling,Superpathway of Inositol Phosphate Compounds	Brain,Cells not otherwise specified,Cerebellum,Granule cells,Granulosa cells,Heart,Hematopoietic progenitor cells,Large Intestine,Liver,Lung,Other Cells,Other Nervous System,Ovary,Pancreas,Placenta,Smooth Muscle,Smooth muscle cells not otherwise specified,Thymocytes,Thymus,786-0,A498,A549-ATCC,ACHN,BT-549,CAKI-1,CCRF-CEM,COLO205,DU-145,EKVX,H460,HCC-2998,HCT-116,HCT-15,HL-60,HOP-62,HOP-92,HS 578T…
hsa-miR-1	miR-1-3p (and other miRNAs w/seed GGAAUGU)	0.876	TarBase,TargetScan Human,miRecords	Experimentally Observed,Moderate (predicted)	PXYLP1	3-phosphoinositide Biosynthesis,3-phosphoinositide Degradation,D-myo-inositol (1,4,5,6)-Tetrakisphosphate Biosynthesis,D-myo-inositol (3,4,5,6)-tetrakisphosphate Biosynthesis,D-myo-inositol-5-phosphate Metabolism,NAD Phosphorylation and Dephosphorylation,NAD Salvage Pathway II,Superpathway of Inositol Phosphate Compounds	Activated helper T cells,BDCA-1+ dendritic cells,BDCA-3+ dendritic cells,Brain,Central memory cytotoxic T cells,Effector memory cytotoxic T cells,Effector memory RA+ cytotoxic T cells,Heart,Immature monocyte-derived dendritic cells,Kidney,Large Intestine,Liver,Lung,Mature monocyte-derived dendritic cells,Monocyte-derived macrophage,Naive helper T cells,Natural T-regulatory cells,Other Tissues and…
hsa-miR-1	miR-1-3p (and other miRNAs w/seed GGAAUGU)	0.876	Ingenuity Expert Findings,TargetScan Human	Experimentally Observed,Moderate (predicted)	SPHK1	Apelin Cardiac Fibroblast Signaling Pathway,Ceramide Signaling,Human Embryonic Stem Cell Pluripotency,Osteoarthritis Pathway,PDGF Signaling,Phagosome Formation,Sphingosine-1-phosphate Signaling	Bladder,Brain,Cerebral Cortex,Cytotoxic T cells,Endothelial cells not otherwise specified,Epidermis,Heart,Hippocampus,HUVEC cells,Kidney,Liver,Lung,Lymph node,Mast cells,Monocytes not otherwise specified,Neurons not otherwise specified,Olfactory Bulb,Other Cells,Other Tissues and Primary Cells,Ovary,Pancreas,PBMCs,Pituitary Gland,Placenta,Retina,Salivary Gland,Small Intestine,Spleen,Testis,Th1 ce…
hsa-miR-1	miR-1-3p (and other miRNAs w/seed GGAAUGU)	0.876	TarBase,TargetScan Human,miRecords	Experimentally Observed,High (predicted)	TIMP3	Glioma Invasiveness Signaling,Inhibition of Matrix Metalloproteases,Leukocyte Extravasation Signaling,Oncostatin M Signaling,Osteoarthritis Pathway	Adipose,Amygdala,Bladder,Blood platelets,Bone marrow-derived macrophages,Brain,Cerebellum,Cerebral Cortex,Cornea,Cytotoxic T cells,Dorsal Root Ganglion,Effector T cells,Epidermis,Fibroblasts,Heart,Hematopoietic progenitor cells,Hippocampus,Hypothalamus,Kidney,Large Intestine,Liver,Lung,Mammary Gland,Megakaryocytes,Neurons not otherwise specified,Olfactory Bulb,Other Cells,Other Endothelial cells,…
hsa-miR-1	miR-1-3p (and other miRNAs w/seed GGAAUGU)	0.876	TarBase,miRecords	Experimentally Observed	UHMK1	Breast Cancer Regulation by Stathmin1	Activated helper T cells,Adipose,Adrenal Gland,Amygdala,B lymphocytes not otherwise specified,BDCA-1+ dendritic cells,BDCA-3+ dendritic cells,Bladder,Brain,Brainstem,Central memory cytotoxic T cells,Cerebellum,Cerebral Cortex,Cytotoxic T cells,Dorsal Root Ganglion,Effector memory cytotoxic T cells,Effector memory RA+ cytotoxic T cells,Effector T cells,Epidermis,Heart,Hippocampus,Hypothalamus,Imma…
hsa-miR-1	miR-1-3p (and other miRNAs w/seed GGAAUGU)	0.876	TarBase,TargetScan Human	Experimentally Observed,Moderate (predicted)	YWHAQ	14-3-3-mediated Signaling,Cell Cycle: G2/M DNA Damage Checkpoint Regulation,Epithelial Adherens Junction Signaling,ERK/MAPK Signaling,ERK5 Signaling,HIPPO signaling,IGF-1 Signaling,Inhibition of ARE-Mediated mRNA Degradation Pathway,MSP-RON Signaling In Cancer Cells Pathway,p70S6K Signaling,PI3K/AKT Signaling,Protein Kinase A Signaling	Activated CD56bright NK cells,Activated CD56dim NK cells,Activated helper T cells,Activated Vd1 Gamma-delta T cells,Activated Vd2 Gamma-delta T cells,Adipose,Amygdala,B lymphocytes not otherwise specified,BDCA-1+ dendritic cells,BDCA-3+ dendritic cells,Bladder,CD56bright NK cells,CD56dim NK cells,Central memory cytotoxic T cells,Central memory helper T cells,Cerebellum,Cerebral Cortex,Cytotoxic T…
hsa-miR-107	miR-103-3p (and other miRNAs w/seed GCAGCAU)	-0.905	TargetScan Human,miRecords	Experimentally Observed,Moderate (predicted)	CCNE1	Antiproliferative Role of TOB in T Cell Signaling,Aryl Hydrocarbon Receptor Signaling,Cell Cycle Regulation by BTG Family Proteins,Cell Cycle: G1/S Checkpoint Regulation,Coronavirus Pathogenesis Pathway,Cyclins and Cell Cycle Regulation,DNA damage-induced 14-3-3╧â Signaling,Endocannabinoid Cancer Inhibition Pathway,Estrogen-mediated S-phase Entry,GADD45 Signaling,Glioblastoma Multiforme Signaling…	Activated CD56bright NK cells,Activated helper T cells,Activated Vd1 Gamma-delta T cells,Activated Vd2 Gamma-delta T cells,BDCA-1+ dendritic cells,BDCA-3+ dendritic cells,Central memory helper T cells,Cerebellum,Cytotoxic T cells,Embryonic stem cells,Immature monocyte-derived dendritic cells,Liver,Lymph node,Monocyte-derived macrophage,Other Epithelial cells,Other NK cells,Other Stem cells,Ovary,…
hsa-miR-107	miR-103-3p (and other miRNAs w/seed GCAGCAU)	-0.905	TargetScan Human,miRecords	Experimentally Observed,Moderate (predicted)	CDK6	Aryl Hydrocarbon Receptor Signaling,Breast Cancer Regulation by Stathmin1,Cell Cycle Control of Chromosomal Replication,Cell Cycle: G1/S Checkpoint Regulation,Chronic Myeloid Leukemia Signaling,Cyclins and Cell Cycle Regulation,Glioblastoma Multiforme Signaling,Glioma Signaling,Hereditary Breast Cancer Signaling,Molecular Mechanisms of Cancer,Non-Small Cell Lung Cancer Signaling,Pyridoxal 5'-phos…	Activated helper T cells,Activated Vd1 Gamma-delta T cells,Activated Vd2 Gamma-delta T cells,BDCA-1+ dendritic cells,BDCA-3+ dendritic cells,Central memory cytotoxic T cells,Effector memory cytotoxic T cells,Effector memory RA+ cytotoxic T cells,Immature monocyte-derived dendritic cells,Liver,Mature monocyte-derived dendritic cells,Monocyte-derived macrophage,Naive helper T cells,Natural T-regula…
hsa-miR-107	miR-103-3p (and other miRNAs w/seed GCAGCAU)	-0.905	miRecords	Experimentally Observed	CRKL	Actin Cytoskeleton Signaling,Axonal Guidance Signaling,Chronic Myeloid Leukemia Signaling,Ephrin Receptor Signaling,ERK/MAPK Signaling,FAK Signaling,FGF Signaling,HGF Signaling,IL-3 Signaling,Insulin Receptor Signaling,Integrin Signaling,Leukocyte Extravasation Signaling,Neuregulin Signaling,PDGF Signaling,Phagosome Formation,Reelin Signaling in Neurons,Role of PI3K/AKT Signaling in the Pathogene…	Activated CD56bright NK cells,Activated CD56dim NK cells,Activated helper T cells,Activated Vd1 Gamma-delta T cells,Activated Vd2 Gamma-delta T cells,Adipose,Amygdala,B lymphocytes not otherwise specified,BDCA-1+ dendritic cells,BDCA-3+ dendritic cells,Bladder,CD56bright NK cells,CD56dim NK cells,Central memory cytotoxic T cells,Central memory helper T cells,Cerebellum,Cerebral Cortex,Cytotoxic T…
hsa-miR-107	miR-103-3p (and other miRNAs w/seed GCAGCAU)	-0.905	miRecords	Experimentally Observed	SERBP1	Sumoylation Pathway	Activated CD56bright NK cells,Activated CD56dim NK cells,Activated helper T cells,Activated Vd1 Gamma-delta T cells,Activated Vd2 Gamma-delta T cells,Adipose,Amygdala,B lymphocytes not otherwise specified,BDCA-1+ dendritic cells,BDCA-3+ dendritic cells,Bladder,CD56bright NK cells,CD56dim NK cells,Central memory cytotoxic T cells,Central memory helper T cells,Cerebellum,Cerebral Cortex,Cytotoxic T…
hsa-miR-10b	miR-10a-5p (and other miRNAs w/seed ACCCUGU)	1.428	Ingenuity Expert Findings	Experimentally Observed	APAF1	Amyotrophic Lateral Sclerosis Signaling,Apoptosis Signaling,Aryl Hydrocarbon Receptor Signaling,CD27 Signaling in Lymphocytes,CSDE1 Signaling Pathway,Cytotoxic T Lymphocyte-mediated Apoptosis of Target Cells,Death Receptor Signaling,Docosahexaenoic Acid (DHA) Signaling,Erythropoietin Signaling Pathway,Granzyme B Signaling,Huntington's Disease Signaling,Induction of Apoptosis by HIV1,Lymphotoxin ╬…	Adipose,Amygdala,B lymphocytes not otherwise specified,Bladder,Blood platelets,Brain,Cerebellum,Cerebral Cortex,Cytotoxic T cells,Dorsal Root Ganglion,Effector T cells,Embryonic stem cells,Epidermis,Heart,Hippocampus,Hypothalamus,Immune cells not otherwise specified,Kidney,Large Intestine,Liver,Lung,Lymphocytes not otherwise specified,Mammary Gland,Murine NKT cells,Olfactory Bulb,Other Cells,Othe…
hsa-miR-10b	miR-10a-5p (and other miRNAs w/seed ACCCUGU)	1.428	Ingenuity Expert Findings	Experimentally Observed	NF1	BER (Base Excision Repair) Pathway,Glioblastoma Multiforme Signaling,Molecular Mechanisms of Cancer,Senescence Pathway	Activated CD56bright NK cells,Activated CD56dim NK cells,Activated helper T cells,Activated Vd1 Gamma-delta T cells,Activated Vd2 Gamma-delta T cells,Adipose,Amygdala,B lymphocytes not otherwise specified,BDCA-1+ dendritic cells,BDCA-3+ dendritic cells,Bladder,Brain,CD56bright NK cells,Central memory cytotoxic T cells,Central memory helper T cells,Cerebellum,Cytotoxic T cells,Dermis,Dorsal Root G…
hsa-miR-10b	miR-10a-5p (and other miRNAs w/seed ACCCUGU)	1.428	Ingenuity Expert Findings,TargetScan Human	Experimentally Observed,Moderate (predicted)	PTEN	3-phosphoinositide Biosynthesis,3-phosphoinositide Degradation,Autophagy,B Cell Receptor Signaling,BEX2 Signaling Pathway,Cancer Drug Resistance By Drug Efflux,Cardiac Hypertrophy Signaling (Enhanced),CSDE1 Signaling Pathway,D-myo-inositol (1,3,4)-trisphosphate Biosynthesis,D-myo-inositol (1,4,5,6)-Tetrakisphosphate Biosynthesis,D-myo-inositol (3,4,5,6)-tetrakisphosphate Biosynthesis,D-myo-inosit…	Activated CD56bright NK cells,Activated CD56dim NK cells,Activated helper T cells,Activated Vd1 Gamma-delta T cells,Activated Vd2 Gamma-delta T cells,Adipose,Amygdala,B lymphocytes not otherwise specified,BDCA-1+ dendritic cells,BDCA-3+ dendritic cells,Bladder,Brain,CD4+ T-lymphocytes,CD56dim NK cells,Central memory cytotoxic T cells,Central memory helper T cells,Cerebellum,Cerebral Cortex,Corpus…
hsa-miR-1285	miR-1285-3p (and other miRNAs w/seed CUGGGCA)	-1.567	Ingenuity Expert Findings,TargetScan Human	Experimentally Observed,Moderate (predicted)	AKT2	14-3-3-mediated Signaling,Acute Myeloid Leukemia Signaling,Acute Phase Response Signaling,Adrenomedullin signaling pathway,AMPK Signaling,Amyloid Processing,Angiopoietin Signaling,Apelin Cardiac Fibroblast Signaling Pathway,Apelin Cardiomyocyte Signaling Pathway,Apelin Endothelial Signaling Pathway,Apelin Muscle Signaling Pathway,Autophagy,Axonal Guidance Signaling,B Cell Receptor Signaling,BEX2 …	Activated helper T cells,Adipose,Amygdala,B lymphocytes not otherwise specified,BDCA-1+ dendritic cells,BDCA-3+ dendritic cells,Bladder,Blood platelets,Brain,Cardiomyocytes,Central memory cytotoxic T cells,Cerebellum,Cerebral Cortex,Cytotoxic T cells,Dendritic cells not otherwise specified,Dorsal Root Ganglion,Effector memory cytotoxic T cells,Effector memory RA+ cytotoxic T cells,Effector T cell…
hsa-miR-1285	miR-1285-3p (and other miRNAs w/seed CUGGGCA)	-1.567	TargetScan Human,miRecords	Experimentally Observed,High (predicted)	TP53	Adipogenesis pathway,Amyotrophic Lateral Sclerosis Signaling,Apoptosis Signaling,Aryl Hydrocarbon Receptor Signaling,ATM Signaling,Autophagy,BAG2 Signaling Pathway,Basal Cell Carcinoma Signaling,BER (Base Excision Repair) Pathway,Bladder Cancer Signaling,Breast Cancer Regulation by Stathmin1,Cancer Drug Resistance By Drug Efflux,Cell Cycle: G1/S Checkpoint Regulation,Cell Cycle: G2/M DNA Damage C…	Activated CD56bright NK cells,Activated CD56dim NK cells,Activated helper T cells,Activated Vd1 Gamma-delta T cells,Activated Vd2 Gamma-delta T cells,Adipose,Adrenal Gland,Amygdala,Astrocytes,B lymphocytes not otherwise specified,BDCA-1+ dendritic cells,BDCA-3+ dendritic cells,Beta islet cells,Bladder,Brain,Cells not otherwise specified,Central memory cytotoxic T cells,Central memory helper T cel…
hsa-miR-132	miR-132-3p (and other miRNAs w/seed AACAGUC)	1.098	miRecords	Experimentally Observed	MECP2	DNA Methylation and Transcriptional Repression Signaling	Adipose,Amygdala,B lymphocytes not otherwise specified,Bladder,Brain,Brainstem,Caudate Nucleus,Cerebellum,Cerebral Cortex,Cytotoxic T cells,Dorsal Root Ganglion,Effector T cells,Embryonic stem cells,Epidermis,Fibroblasts,Heart,Hematopoietic progenitor cells,Hippocampus,Hypothalamus,Kidney,Large Intestine,Liver,Lung,Mammary Gland,Medulla Oblongata,Memory B cells,Murine NKT cells,Naive B cells,Neur…
hsa-miR-132	miR-132-3p (and other miRNAs w/seed AACAGUC)	1.098	miRecords	Experimentally Observed	MMP9	Agranulocyte Adhesion and Diapedesis,Airway Inflammation in Asthma,Airway Pathology in Chronic Obstructive Pulmonary Disease,Atherosclerosis Signaling,Axonal Guidance Signaling,Bladder Cancer Signaling,Breast Cancer Regulation by Stathmin1,Colorectal Cancer Metastasis Signaling,Estrogen Receptor Signaling,Glioma Invasiveness Signaling,Glucocorticoid Receptor Signaling,Granulocyte Adhesion and Dia…	Adipose,Blood platelets,Brain,Cartilage Tissue,Cerebellum,Cerebral Cortex,Chondrocytes,Cornea,Endothelial cells not otherwise specified,Epidermis,Granulocytes not otherwise specified,Hematopoietic progenitor cells,Hippocampus,Keratinocytes,Kidney,Liver,Lung,Macrophages not otherwise specified,Mammary Gland,Mast cells,Megakaryocytes,Microglia,Monocytes not otherwise specified,Mononuclear leukocyte…
hsa-miR-132	miR-132-3p (and other miRNAs w/seed AACAGUC)	1.098	Ingenuity Expert Findings	Experimentally Observed	PTEN	3-phosphoinositide Biosynthesis,3-phosphoinositide Degradation,Autophagy,B Cell Receptor Signaling,BEX2 Signaling Pathway,Cancer Drug Resistance By Drug Efflux,Cardiac Hypertrophy Signaling (Enhanced),CSDE1 Signaling Pathway,D-myo-inositol (1,3,4)-trisphosphate Biosynthesis,D-myo-inositol (1,4,5,6)-Tetrakisphosphate Biosynthesis,D-myo-inositol (3,4,5,6)-tetrakisphosphate Biosynthesis,D-myo-inosit…	Activated CD56bright NK cells,Activated CD56dim NK cells,Activated helper T cells,Activated Vd1 Gamma-delta T cells,Activated Vd2 Gamma-delta T cells,Adipose,Amygdala,B lymphocytes not otherwise specified,BDCA-1+ dendritic cells,BDCA-3+ dendritic cells,Bladder,Brain,CD4+ T-lymphocytes,CD56dim NK cells,Central memory cytotoxic T cells,Central memory helper T cells,Cerebellum,Cerebral Cortex,Corpus…
hsa-miR-132	miR-132-3p (and other miRNAs w/seed AACAGUC)	1.098	Ingenuity Expert Findings,TargetScan Human	Experimentally Observed,High (predicted)	RB1	Adipogenesis pathway,Antiproliferative Role of TOB in T Cell Signaling,Aryl Hydrocarbon Receptor Signaling,Bladder Cancer Signaling,Cell Cycle Regulation by BTG Family Proteins,Cell Cycle: G1/S Checkpoint Regulation,Chronic Myeloid Leukemia Signaling,Coronavirus Pathogenesis Pathway,Cyclins and Cell Cycle Regulation,Estrogen-mediated S-phase Entry,Ferroptosis Signaling Pathway,Glioblastoma Multif…	Activated CD56bright NK cells,Activated CD56dim NK cells,Activated helper T cells,Activated Vd1 Gamma-delta T cells,Activated Vd2 Gamma-delta T cells,Adipose,Amygdala,B lymphocytes not otherwise specified,BDCA-1+ dendritic cells,BDCA-3+ dendritic cells,Bladder,Central memory cytotoxic T cells,Central memory helper T cells,Cerebellum,Cerebral Cortex,Cytotoxic T cells,Dermis,Dorsal Root Ganglion,Ef…
hsa-miR-132	miR-132-3p (and other miRNAs w/seed AACAGUC)	1.098	miRecords	Experimentally Observed	TJP1	Gap Junction Signaling,Germ Cell-Sertoli Cell Junction Signaling,Sertoli Cell-Sertoli Cell Junction Signaling,Tight Junction Signaling	Activated CD56bright NK cells,Activated CD56dim NK cells,Activated Vd2 Gamma-delta T cells,Adipose,Amygdala,Astrocytes,B lymphocytes not otherwise specified,Bladder,Brain,CD56bright NK cells,CD56dim NK cells,Central memory helper T cells,Cerebellum,Cerebral Cortex,Cytotoxic T cells,Dorsal Root Ganglion,Effector memory helper T cells,Effector T cells,Endothelial cells not otherwise specified,Epide…
hsa-miR-139-5p	miR-139-5p (miRNAs w/seed CUACAGU)	-0.728	miRecords	Experimentally Observed	FOXO1	14-3-3-mediated Signaling,Adipogenesis pathway,AMPK Signaling,Angiopoietin Signaling,Autophagy,B Cell Receptor Signaling,Cancer Drug Resistance By Drug Efflux,Cell Cycle: G1/S Checkpoint Regulation,Docosahexaenoic Acid (DHA) Signaling,ERB2-ERBB3 Signaling,ERBB Signaling,Estrogen Receptor Signaling,FXR/RXR Activation,G-Protein Coupled Receptor Signaling,Glioblastoma Multiforme Signaling,Hepatic Fi…	Adipocytes,Adipose,B lymphocytes not otherwise specified,Beta islet cells,Brain,Cerebellum,Cerebral Cortex,Cytotoxic T cells,Effector T cells,Endothelial cells not otherwise specified,Epidermis,Hematopoietic progenitor cells,Hippocampus,HUVEC cells,Hypothalamus,Large Intestine,Liver,Lung,Lymph node,Mammary Gland,Memory B cells,Naive B cells,Olfactory Bulb,Other B lymphocytes,Other Cells,Other Org…
hsa-miR-139-5p	miR-139-5p (miRNAs w/seed CUACAGU)	-0.728	Ingenuity Expert Findings	Experimentally Observed	IGF1R	Cardiac Hypertrophy Signaling,Cardiac Hypertrophy Signaling (Enhanced),CREB Signaling in Neurons,EIF2 Signaling,Epithelial Adherens Junction Signaling,Estrogen Receptor Signaling,Estrogen-Dependent Breast Cancer Signaling,Glioblastoma Multiforme Signaling,Glioma Signaling,Growth Hormone Signaling,Hepatic Fibrosis / Hepatic Stellate Cell Activation,Huntington's Disease Signaling,IGF-1 Signaling,IL…	Activated CD56bright NK cells,Activated helper T cells,Activated Vd1 Gamma-delta T cells,Activated Vd2 Gamma-delta T cells,Adipocytes,Adipose,Adrenal Gland,Amygdala,Astrocytes,B lymphocytes not otherwise specified,BDCA-1+ dendritic cells,BDCA-3+ dendritic cells,Beta islet cells,Bladder,Bone marrow cells not otherwise specified,Brain,Cartilage Tissue,Caudate Nucleus,CD34+ cells,CD4+ T-lymphocytes,…
hsa-miR-139-5p	miR-139-5p (miRNAs w/seed CUACAGU)	-0.728	Ingenuity Expert Findings	Experimentally Observed	KIT	Acute Myeloid Leukemia Signaling,IL-15 Production,Melanocyte Development and Pigmentation Signaling,Sperm Motility	Adipose,Amygdala,B lymphocytes not otherwise specified,Bladder,Bone marrow cells not otherwise specified,Brain,Cardiomyocytes,CD34+ cells,Cells not otherwise specified,Cerebellum,Cerebral Cortex,Cytotoxic T cells,Dorsal Root Ganglion,Effector T cells,Endothelial cells not otherwise specified,Epidermis,Fibroblasts,Heart,Hematopoietic progenitor cells,Hepatocytes,Hippocampus,Hypothalamus,Intraepith…
hsa-miR-139-5p	miR-139-5p (miRNAs w/seed CUACAGU)	-0.728	Ingenuity Expert Findings	Experimentally Observed	SHC1	Actin Cytoskeleton Signaling,Acute Phase Response Signaling,Adrenomedullin signaling pathway,Androgen Signaling,Axonal Guidance Signaling,B Cell Receptor Signaling,Breast Cancer Regulation by Stathmin1,Cholecystokinin/Gastrin-mediated Signaling,CREB Signaling in Neurons,EGF Signaling,EIF2 Signaling,Endothelin-1 Signaling,Ephrin Receptor Signaling,ERB2-ERBB3 Signaling,ERBB Signaling,ERBB4 Signalin…	B lymphocytes not otherwise specified,Brain,Epithelial cells not otherwise specified,Heart,Hematopoietic progenitor cells,Immune cells not otherwise specified,Kidney,Large Intestine,Liver,Lung,Memory B cells,Murine NKT cells,Naive B cells,Neurons not otherwise specified,Other Tissues and Primary Cells,Ovary,Pancreas,Placenta,Pre-B lymphocytes,Prostate Gland,Skeletal Muscle,Small Intestine,Spleen,…
hsa-miR-146b	miR-146a-5p (and other miRNAs w/seed GAGAACU)	2.176	miRecords	Experimentally Observed	BRCA1	ATM Signaling,Cell Cycle: G2/M DNA Damage Checkpoint Regulation,DNA damage-induced 14-3-3╧â Signaling,DNA Double-Strand Break Repair by Homologous Recombination,Endocannabinoid Developing Neuron Pathway,GADD45 Signaling,Glucocorticoid Receptor Signaling,Hereditary Breast Cancer Signaling,Molecular Mechanisms of Cancer,Ovarian Cancer Signaling,p53 Signaling,Protein Ubiquitination Pathway,Regulatio…	Adipose,Amygdala,B lymphocytes not otherwise specified,Bladder,Brain,Cerebellum,Cerebral Cortex,Cytotoxic T cells,Dorsal Root Ganglion,Effector T cells,Endothelial cells not otherwise specified,Epidermis,Heart,Hippocampus,Hypothalamus,Immune cells not otherwise specified,Kidney,Large Intestine,Liver,Lung,Mammary Gland,Memory B cells,Naive B cells,Olfactory Bulb,Other Organ Systems,Other Tissues a…
hsa-miR-146b	miR-146a-5p (and other miRNAs w/seed GAGAACU)	2.176	Ingenuity Expert Findings	Experimentally Observed	CD40	Activation of IRF by Cytosolic Pattern Recognition Receptors,Allograft Rejection Signaling,Altered T Cell and B Cell Signaling in Rheumatoid Arthritis,Atherosclerosis Signaling,Autoimmune Thyroid Disease Signaling,B Cell Development,CD40 Signaling,Communication between Innate and Adaptive Immune Cells,Crosstalk between Dendritic Cells and Natural Killer Cells,Dendritic Cell Maturation,Hepatic Fib…	Activated CD56bright NK cells,Activated CD56dim NK cells,Activated helper T cells,Activated Vd1 Gamma-delta T cells,Activated Vd2 Gamma-delta T cells,Adipocytes,Adipose,Amygdala,Astrocytes,B lymphocytes not otherwise specified,BDCA-1+ dendritic cells,BDCA-3+ dendritic cells,Bladder,CD4+ T-lymphocytes,CD56bright NK cells,CD56dim NK cells,Central memory cytotoxic T cells,Central memory helper T cel…
hsa-miR-146b	miR-146a-5p (and other miRNAs w/seed GAGAACU)	2.176	Ingenuity Expert Findings	Experimentally Observed	CHUK	4-1BB Signaling in T Lymphocytes,Activation of IRF by Cytosolic Pattern Recognition Receptors,Acute Phase Response Signaling,Altered T Cell and B Cell Signaling in Rheumatoid Arthritis,Angiopoietin Signaling,Antioxidant Action of Vitamin C,Apoptosis Signaling,April Mediated Signaling,B Cell Activating Factor Signaling,B Cell Receptor Signaling,Cardiac Hypertrophy Signaling (Enhanced),CD27 Signali…	Adipose,Amygdala,B lymphocytes not otherwise specified,Bladder,Brain,Cerebellum,Cerebral Cortex,Cytotoxic T cells,Dermis,Dorsal Root Ganglion,Effector T cells,Epidermis,Fibroblasts,Heart,Hippocampus,Hypothalamus,Keratinocytes,Kidney,Large Intestine,Liver,Lung,Mammary Gland,Memory B cells,Murine NKT cells,Naive B cells,Olfactory Bulb,Ovary,Pancreas,Pituitary Gland,Placenta,Prostate Gland,Retina,Sa…
hsa-miR-146b	miR-146a-5p (and other miRNAs w/seed GAGAACU)	2.176	miRecords	Experimentally Observed	CXCR4	Agranulocyte Adhesion and Diapedesis,Atherosclerosis Signaling,Axonal Guidance Signaling,Chemokine Signaling,CXCR4 Signaling,Ephrin B Signaling,Ephrin Receptor Signaling,FAT10 Cancer Signaling Pathway,Granulocyte Adhesion and Diapedesis,Induction of Apoptosis by HIV1,Leukocyte Extravasation Signaling,Pulmonary Healing Signaling Pathway,Th1 and Th2 Activation Pathway,Th2 Pathway,Thyroid Cancer Sig…	Activated CD56bright NK cells,Activated CD56dim NK cells,Activated helper T cells,Activated Vd1 Gamma-delta T cells,Activated Vd2 Gamma-delta T cells,Adipose,Astrocytes,B lymphocytes not otherwise specified,BDCA-1+ dendritic cells,BDCA-3+ dendritic cells,Blood platelets,Brain,Cartilage Tissue,CD34+ cells,CD4+ T-lymphocytes,CD56bright NK cells,CD56dim NK cells,Cells not otherwise specified,Central…
hsa-miR-146b	miR-146a-5p (and other miRNAs w/seed GAGAACU)	2.176	miRecords	Experimentally Observed	FADD	Activation of IRF by Cytosolic Pattern Recognition Receptors,Cytotoxic T Lymphocyte-mediated Apoptosis of Target Cells,Death Receptor Signaling,Induction of Apoptosis by HIV1,Molecular Mechanisms of Cancer,MYC Mediated Apoptosis Signaling,Necroptosis Signaling Pathway,NF-╬║B Signaling,Osteoarthritis Pathway,p38 MAPK Signaling,Retinoic acid Mediated Apoptosis Signaling,Role of PKR in Interferon In…	Activated CD56bright NK cells,Activated CD56dim NK cells,Activated helper T cells,Activated Vd1 Gamma-delta T cells,Activated Vd2 Gamma-delta T cells,BDCA-1+ dendritic cells,BDCA-3+ dendritic cells,CD56bright NK cells,Central memory helper T cells,Dermis,Effector memory helper T cells,Epidermis,Hematopoietic progenitor cells,Hepatocytes,Immature monocyte-derived dendritic cells,Keratinocytes,Live…
hsa-miR-146b	miR-146a-5p (and other miRNAs w/seed GAGAACU)	2.176	Ingenuity Expert Findings	Experimentally Observed	IL12RB2	Cardiac Hypertrophy Signaling (Enhanced),Glucocorticoid Receptor Signaling,IL-12 Signaling and Production in Macrophages,IL-23 Signaling Pathway,Natural Killer Cell Signaling,PI3K/AKT Signaling,STAT3 Pathway,T Cell Exhaustion Signaling Pathway,T Helper Cell Differentiation,Th1 and Th2 Activation Pathway,Th1 Pathway,Th17 Activation Pathway,Th2 Pathway	Activated CD56bright NK cells,Activated CD56dim NK cells,Activated helper T cells,Activated Vd1 Gamma-delta T cells,Activated Vd2 Gamma-delta T cells,Adipose,Amygdala,B lymphocytes not otherwise specified,Bladder,Brain,CD4+ T-lymphocytes,CD56bright NK cells,Central memory cytotoxic T cells,Cerebellum,Cerebral Cortex,Cytotoxic T cells,Dorsal Root Ganglion,Effector T cells,Eosinophils,Epidermis,Hea…
hsa-miR-146b	miR-146a-5p (and other miRNAs w/seed GAGAACU)	2.176	Ingenuity Expert Findings	Experimentally Observed	IL1R1	Acute Phase Response Signaling,Agranulocyte Adhesion and Diapedesis,Cardiac Hypertrophy Signaling (Enhanced),Glucocorticoid Receptor Signaling,Granulocyte Adhesion and Diapedesis,Hepatic Cholestasis,Hepatic Fibrosis / Hepatic Stellate Cell Activation,Hepatic Fibrosis Signaling Pathway,HMGB1 Signaling,IL-1 Signaling,IL-10 Signaling,IL-6 Signaling,LPS/IL-1 Mediated Inhibition of RXR Function,LXR/RX…	Activated CD56bright NK cells,Activated CD56dim NK cells,Activated Vd1 Gamma-delta T cells,Activated Vd2 Gamma-delta T cells,Adipose,Adrenal Gland,Astrocytes,BDCA-1+ dendritic cells,Bladder,Brain,CD34+ cells,CD4+ T-lymphocytes,Cells not otherwise specified,Cerebral Cortex,Dermis,Dorsal Root Ganglion,Epidermis,Epithelial cells not otherwise specified,Granulosa cells,Heart,Hematopoietic progenitor …
hsa-miR-146b	miR-146a-5p (and other miRNAs w/seed GAGAACU)	2.176	Ingenuity Expert Findings	Experimentally Observed	IL1RAP	Acute Phase Response Signaling,Granulocyte Adhesion and Diapedesis,Hepatic Cholestasis,Hepatic Fibrosis / Hepatic Stellate Cell Activation,Hepatic Fibrosis Signaling Pathway,IL-1 Signaling,IL-10 Signaling,IL-6 Signaling,LPS/IL-1 Mediated Inhibition of RXR Function,LXR/RXR Activation,Osteoarthritis Pathway,p38 MAPK Signaling,PPAR Signaling,PPAR╬▒/RXR╬▒ Activation,Role of Macrophages, Fibroblasts a…	Activated Vd1 Gamma-delta T cells,Activated Vd2 Gamma-delta T cells,BDCA-1+ dendritic cells,Brain,CD4+ T-lymphocytes,Central memory helper T cells,Cytotoxic T cells,Heart,Hypothalamus,Immature monocyte-derived dendritic cells,Kidney,Large Intestine,Liver,Mammary Gland,Mast cells,Monocyte-derived macrophage,Natural T-regulatory cells,Neurons not otherwise specified,Neutrophils,Other Nervous System…
hsa-miR-146b	miR-146a-5p (and other miRNAs w/seed GAGAACU)	2.176	Ingenuity Expert Findings	Experimentally Observed	IL1RL2	Cardiac Hypertrophy Signaling (Enhanced),Dendritic Cell Maturation,Glucocorticoid Receptor Signaling,Granulocyte Adhesion and Diapedesis,Hepatic Cholestasis,Hepatic Fibrosis / Hepatic Stellate Cell Activation,Hepatic Fibrosis Signaling Pathway,IL-10 Signaling,IL-6 Signaling,LPS/IL-1 Mediated Inhibition of RXR Function,LXR/RXR Activation,Osteoarthritis Pathway,p38 MAPK Signaling,PI3K/AKT Signaling…	Adipose,Amygdala,Bladder,Bone marrow-derived dendritic cells,Bone marrow-derived macrophages,Cartilage Tissue,CD4+ T-lymphocytes,Cerebellum,Chondrocytes,Cytotoxic T cells,Dermis,Dorsal Root Ganglion,Effector T cells,Epidermis,Fibroblasts,Hypothalamus,Keratinocytes,Kidney,Large Intestine,Liver,Lung,Mammary Gland,Mast cells,Monocyte-derived dendritic cells not otherwise specified,Neutrophils,Other …
hsa-miR-146b	miR-146a-5p (and other miRNAs w/seed GAGAACU)	2.176	Ingenuity Expert Findings,TargetScan Human,miRecords	Experimentally Observed,High (predicted)	IRAK1	Acute Phase Response Signaling,Hepatic Cholestasis,Hepatic Fibrosis Signaling Pathway,IL-1 Signaling,IL-8 Signaling,iNOS Signaling,LPS/IL-1 Mediated Inhibition of RXR Function,Neuroinflammation Signaling Pathway,NF-╬║B Signaling,p38 MAPK Signaling,Pyridoxal 5'-phosphate Salvage Pathway,Role of Macrophages, Fibroblasts and Endothelial Cells in Rheumatoid Arthritis,Salvage Pathways of Pyrimidine Ri…	Adipose,Adrenal Gland,Amygdala,B lymphocytes not otherwise specified,Bladder,Brain,Cerebellum,Cerebral Cortex,Cytotoxic T cells,Dorsal Root Ganglion,Effector T cells,Epidermis,Heart,Hematopoietic progenitor cells,Hippocampus,Hypothalamus,Kidney,Large Intestine,Liver,Lung,Lymph node,Macrophages not otherwise specified,Mammary Gland,Memory B cells,Murine NKT cells,Naive B cells,Olfactory Bulb,Other…
hsa-miR-146b	miR-146a-5p (and other miRNAs w/seed GAGAACU)	2.176	miRecords	Experimentally Observed	IRAK2	Hepatic Cholestasis,Hepatic Fibrosis Signaling Pathway,IL-1 Signaling,IL-8 Signaling,iNOS Signaling,Neuroinflammation Signaling Pathway,p38 MAPK Signaling,Role of Macrophages, Fibroblasts and Endothelial Cells in Rheumatoid Arthritis,Th17 Activation Pathway,Toll-like Receptor Signaling	Adipose,Adrenal Gland,Amygdala,B lymphocytes not otherwise specified,BDCA-1+ dendritic cells,BDCA-3+ dendritic cells,Bladder,Brain,Cerebellum,Cerebral Cortex,Cytotoxic T cells,Dendritic cells not otherwise specified,Dorsal Root Ganglion,Effector memory cytotoxic T cells,Effector memory RA+ cytotoxic T cells,Effector T cells,Epidermis,Heart,Hippocampus,Hypothalamus,Immature monocyte-derived dendri…
hsa-miR-146b	miR-146a-5p (and other miRNAs w/seed GAGAACU)	2.176	Ingenuity Expert Findings	Experimentally Observed	LBP	Actin Cytoskeleton Signaling,Acute Phase Response Signaling,Hepatic Cholestasis,Hepatic Fibrosis / Hepatic Stellate Cell Activation,IL-10 Signaling,IL-6 Signaling,iNOS Signaling,LPS-stimulated MAPK Signaling,LPS/IL-1 Mediated Inhibition of RXR Function,LXR/RXR Activation,Phagosome Formation,Toll-like Receptor Signaling	Adipose,Bladder,Brain,Dorsal Root Ganglion,Epidermis,Heart,Hepatocytes,Kidney,Liver,Lung,Mammary Gland,Murine NKT cells,Other Tissues and Primary Cells,Ovary,PBMCs,Pituitary Gland,Placenta,Prostate Gland,Skeletal Muscle,Spleen,Testis,Uterus,A549-ATCC,ACHN,H460,K-562,Other Kidney cell lines,SNB-75
hsa-miR-146b	miR-146a-5p (and other miRNAs w/seed GAGAACU)	2.176	miRecords	Experimentally Observed	LTB	Airway Pathology in Chronic Obstructive Pulmonary Disease,Altered T Cell and B Cell Signaling in Rheumatoid Arthritis,Cardiac Hypertrophy Signaling (Enhanced),Crosstalk between Dendritic Cells and Natural Killer Cells,Dendritic Cell Maturation,Erythropoietin Signaling Pathway,Hepatic Cholestasis,HMGB1 Signaling,IL-17 Signaling,Inhibition of ARE-Mediated mRNA Degradation Pathway,Lymphotoxin ╬▓ Rec…	Adipose,B lymphocytes not otherwise specified,Crypt,Cytotoxic T cells,Dendritic cells not otherwise specified,Effector memory cytotoxic T cells,Effector memory RA+ cytotoxic T cells,Effector T cells,Hematopoietic progenitor cells,Intraepithelial T lymphocytes,Large Intestine,Liver,Lung,Lymph node,Monocytes not otherwise specified,Murine NKT cells,Other Lymphocytes,Other Organ Systems,Other T lymp…
hsa-miR-146b	miR-146a-5p (and other miRNAs w/seed GAGAACU)	2.176	miRecords	Experimentally Observed	MMP16	Agranulocyte Adhesion and Diapedesis,Axonal Guidance Signaling,Bladder Cancer Signaling,Colorectal Cancer Metastasis Signaling,Estrogen Receptor Signaling,Granulocyte Adhesion and Diapedesis,HIF1╬▒ Signaling,HOTAIR Regulatory Pathway,Inhibition of Matrix Metalloproteases,Leukocyte Extravasation Signaling,Pulmonary Fibrosis Idiopathic Signaling Pathway,Pulmonary Healing Signaling Pathway,Tumor Mic…	Activated CD56bright NK cells,Activated CD56dim NK cells,Activated Vd1 Gamma-delta T cells,Activated Vd2 Gamma-delta T cells,Brain,Effector memory helper T cells,Fibroblasts,Hippocampus,Hypothalamus,Liver,Lung,Macrophages not otherwise specified,Mesenchymal stem cells,Other Organ Systems,Other Tissues and Primary Cells,Plasmacytoid dendritic cells,Spleen,Testis,BT-549,Caco2 cells,H460,HCT-116,HOP…
hsa-miR-146b	miR-146a-5p (and other miRNAs w/seed GAGAACU)	2.176	miRecords	Experimentally Observed	MR1	Antigen Presentation Pathway,Caveolar-mediated Endocytosis Signaling,Communication between Innate and Adaptive Immune Cells,CTLA4 Signaling in Cytotoxic T Lymphocytes,Cytotoxic T Lymphocyte-mediated Apoptosis of Target Cells,Dendritic Cell Maturation,Neuroinflammation Signaling Pathway,PD-1, PD-L1 cancer immunotherapy pathway,Phagosome Maturation,Protein Ubiquitination Pathway,Virus Entry via End…	Activated CD56bright NK cells,Activated CD56dim NK cells,Activated helper T cells,Activated Vd1 Gamma-delta T cells,Activated Vd2 Gamma-delta T cells,Adipose,BDCA-1+ dendritic cells,BDCA-3+ dendritic cells,Brain,CD56bright NK cells,CD56dim NK cells,Central memory cytotoxic T cells,Cytotoxic T cells,Effector memory cytotoxic T cells,Effector memory helper T cells,Effector memory RA+ cytotoxic T ce…
hsa-miR-146b	miR-146a-5p (and other miRNAs w/seed GAGAACU)	2.176	Ingenuity Expert Findings	Experimentally Observed	NOS2	Citrulline-Nitric Oxide Cycle,Colorectal Cancer Metastasis Signaling,Corticotropin Releasing Hormone Signaling,Endocannabinoid Cancer Inhibition Pathway,Endothelin-1 Signaling,Glucocorticoid Receptor Signaling,HIF1╬▒ Signaling,IL-12 Signaling and Production in Macrophages,IL-17 Signaling,ILK Signaling,iNOS Signaling,LXR/RXR Activation,MIF Regulation of Innate Immunity,MSP-RON Signaling In Macroph…	Adipocytes,Adipose,Astrocytes,B lymphocytes not otherwise specified,BDCA-1+ dendritic cells,Bladder,Blood platelets,Bone marrow-derived dendritic cells,Bone marrow-derived macrophages,Brain,Cardiomyocytes,Cartilage Tissue,Cells not otherwise specified,Central memory cytotoxic T cells,Cerebellum,Cerebral Cortex,Chondrocytes,Dendritic cells not otherwise specified,Effector memory cytotoxic T cells,…
hsa-miR-146b	miR-146a-5p (and other miRNAs w/seed GAGAACU)	2.176	miRecords	Experimentally Observed	PA2G4	Bladder Cancer Signaling,Cell Cycle: G1/S Checkpoint Regulation,Chronic Myeloid Leukemia Signaling,Coronavirus Pathogenesis Pathway,Cyclins and Cell Cycle Regulation,Glioma Signaling,Molecular Mechanisms of Cancer,Non-Small Cell Lung Cancer Signaling,Ovarian Cancer Signaling,Pancreatic Adenocarcinoma Signaling,Prostate Cancer Signaling,Small Cell Lung Cancer Signaling	Activated CD56bright NK cells,Activated CD56dim NK cells,Activated helper T cells,Activated Vd1 Gamma-delta T cells,Activated Vd2 Gamma-delta T cells,Adipose,Amygdala,B lymphocytes not otherwise specified,BDCA-1+ dendritic cells,BDCA-3+ dendritic cells,Beta islet cells,CD56dim NK cells,Central memory cytotoxic T cells,Central memory helper T cells,Cerebellum,Cerebral Cortex,Cytotoxic T cells,Dors…
hsa-miR-146b	miR-146a-5p (and other miRNAs w/seed GAGAACU)	2.176	Ingenuity Expert Findings	Experimentally Observed	PDGFRA	CREB Signaling in Neurons,Glioblastoma Multiforme Signaling,Glioma Signaling,Hepatic Fibrosis / Hepatic Stellate Cell Activation,Hepatic Fibrosis Signaling Pathway,Human Embryonic Stem Cell Pluripotency,IL-15 Production,Iron homeostasis signaling pathway,NF-╬║B Signaling,PAK Signaling,PDGF Signaling,PPAR Signaling,PTEN Signaling,Pulmonary Fibrosis Idiopathic Signaling Pathway,Regulation Of The Ep…	Activated Vd1 Gamma-delta T cells,Adipose,Amygdala,Astrocytes,Bladder,Brain,Brainstem,Cerebellum,Cerebral Cortex,Cerebral Ventricles,Choroid Plexus,Dorsal Root Ganglion,Epidermis,Fibroblasts,Heart,Hippocampus,Hypothalamus,Kidney,Large Intestine,Liver,Lung,Mature monocyte-derived dendritic cells,Neurons not otherwise specified,Olfactory Bulb,Other Cells,Other Epithelial cells,Other Lymphocytes,Oth…
hsa-miR-146b	miR-146a-5p (and other miRNAs w/seed GAGAACU)	2.176	miRecords	Experimentally Observed	STAT1	Activation of IRF by Cytosolic Pattern Recognition Receptors,CNTF Signaling,Colorectal Cancer Metastasis Signaling,Coronavirus Pathogenesis Pathway,Dendritic Cell Maturation,EGF Signaling,ERK/MAPK Signaling,FLT3 Signaling in Hematopoietic Progenitor Cells,Glucocorticoid Receptor Signaling,GM-CSF Signaling,Growth Hormone Signaling,Hepatic Fibrosis / Hepatic Stellate Cell Activation,IL-12 Signaling…	Adipose,B lymphocytes not otherwise specified,Beta islet cells,Bone marrow-derived dendritic cells,Bone marrow-derived macrophages,Brain,Cytotoxic T cells,Dendritic cells not otherwise specified,Dermis,Effector T cells,Epidermis,Fibroblasts,Heart,Hematopoietic progenitor cells,Intraepithelial T lymphocytes,Keratinocytes,Kidney,Large Intestine,Liver,Lung,Memory B cells,Microglia,Microvascular endo…
hsa-miR-146b	miR-146a-5p (and other miRNAs w/seed GAGAACU)	2.176	Ingenuity Expert Findings	Experimentally Observed	TLR1	Altered T Cell and B Cell Signaling in Rheumatoid Arthritis,Colorectal Cancer Metastasis Signaling,Communication between Innate and Adaptive Immune Cells,Neuroinflammation Signaling Pathway,NF-╬║B Signaling,Phagosome Formation,Pyroptosis Signaling Pathway,Role of Macrophages, Fibroblasts and Endothelial Cells in Rheumatoid Arthritis,Role of Pattern Recognition Receptors in Recognition of Bacteria…	Activated CD56bright NK cells,Activated CD56dim NK cells,Activated helper T cells,Activated Vd1 Gamma-delta T cells,Adipose,Adrenal Gland,B lymphocytes not otherwise specified,BDCA-1+ dendritic cells,BDCA-3+ dendritic cells,Bone marrow-derived macrophages,Brain,CD56bright NK cells,CD56dim NK cells,Central memory cytotoxic T cells,Central memory helper T cells,Cytotoxic T cells,Dendritic cells not…
hsa-miR-146b	miR-146a-5p (and other miRNAs w/seed GAGAACU)	2.176	Ingenuity Expert Findings	Experimentally Observed	TLR10	Altered T Cell and B Cell Signaling in Rheumatoid Arthritis,Colorectal Cancer Metastasis Signaling,Communication between Innate and Adaptive Immune Cells,Neuroinflammation Signaling Pathway,NF-╬║B Signaling,Phagosome Formation,Pyroptosis Signaling Pathway,Role of Macrophages, Fibroblasts and Endothelial Cells in Rheumatoid Arthritis,Toll-like Receptor Signaling,TREM1 Signaling	Adrenal Gland,B lymphocytes not otherwise specified,Brain,Dermis,Eosinophils,Epidermis,Granulocytes not otherwise specified,Heart,Hepatocytes,Keratinocytes,Kidney,Langerhans cells,Liver,Lung,Lymph node,Memory B cells,Mesenchymal stem cells,Monocyte-derived macrophage,Monocytes not otherwise specified,Myeloid dendritic cells,Naive B cells,Neutrophils,NK cells not otherwise specified,Other B lympho…
hsa-miR-146b	miR-146a-5p (and other miRNAs w/seed GAGAACU)	2.176	Ingenuity Expert Findings	Experimentally Observed	TLR4	Altered T Cell and B Cell Signaling in Rheumatoid Arthritis,Autophagy,Colorectal Cancer Metastasis Signaling,Communication between Innate and Adaptive Immune Cells,Crosstalk between Dendritic Cells and Natural Killer Cells,Dendritic Cell Maturation,Hepatic Cholestasis,Hepatic Fibrosis / Hepatic Stellate Cell Activation,Hepatic Fibrosis Signaling Pathway,HMGB1 Signaling,HOTAIR Regulatory Pathway,I…	Adipocytes,Adipose,Adrenal Gland,Astrocytes,B lymphocytes not otherwise specified,Bladder,Blood platelets,Bone marrow cells not otherwise specified,Bone marrow-derived dendritic cells,Bone marrow-derived macrophages,Brain,Brainstem,Calvaria,Cardiomyocytes,CD4+ T-lymphocytes,Cerebellum,Cerebral Cortex,Cerebral Ventricles,Choroid Plexus,Cornea,Cortical neurons,Dendritic cells not otherwise specifie…
hsa-miR-146b	miR-146a-5p (and other miRNAs w/seed GAGAACU)	2.176	Ingenuity Expert Findings	Experimentally Observed	TLR9	Altered T Cell and B Cell Signaling in Rheumatoid Arthritis,Colorectal Cancer Metastasis Signaling,Communication between Innate and Adaptive Immune Cells,Crosstalk between Dendritic Cells and Natural Killer Cells,Dendritic Cell Maturation,Neuroinflammation Signaling Pathway,NF-╬║B Signaling,Phagosome Formation,Pyroptosis Signaling Pathway,Role of Hypercytokinemia/hyperchemokinemia in the Pathogen…	Adrenal Gland,B lymphocytes not otherwise specified,Bone marrow cells not otherwise specified,Bone marrow-derived dendritic cells,Bone marrow-derived macrophages,Brain,Cardiomyocytes,Cytotoxic T cells,Dendritic cells not otherwise specified,Dermis,Eosinophils,Epithelial cells not otherwise specified,Granulocytes not otherwise specified,Heart,Hematopoietic progenitor cells,Hepatocytes,HUVEC cells,…
hsa-miR-146b	miR-146a-5p (and other miRNAs w/seed GAGAACU)	2.176	Ingenuity Expert Findings,TargetScan Human	Experimentally Observed,High (predicted)	TRAF6	Activation of IRF by Cytosolic Pattern Recognition Receptors,Acute Phase Response Signaling,April Mediated Signaling,Autophagy,B Cell Activating Factor Signaling,CD40 Signaling,Dendritic Cell Maturation,Glucocorticoid Receptor Signaling,Hepatic Cholestasis,Hepatic Fibrosis Signaling Pathway,IL-1 Signaling,IL-10 Signaling,IL-12 Signaling and Production in Macrophages,IL-17 Signaling,IL-17A Signali…	Activated CD56dim NK cells,Activated Vd1 Gamma-delta T cells,Activated Vd2 Gamma-delta T cells,Adipose,Adrenal Gland,Amygdala,B lymphocytes not otherwise specified,BDCA-3+ dendritic cells,Bladder,Blood platelets,Brain,Central memory cytotoxic T cells,Cerebellum,Cerebral Cortex,Cytotoxic T cells,Dorsal Root Ganglion,Effector memory cytotoxic T cells,Effector memory RA+ cytotoxic T cells,Effector T…
hsa-miR-148a-3p	miR-148a-3p (and other miRNAs w/seed CAGUGCA)	-0.948	Ingenuity Expert Findings,TargetScan Human	Experimentally Observed,Moderate (predicted)	DUSP1	3-phosphoinositide Biosynthesis,3-phosphoinositide Degradation,Aldosterone Signaling in Epithelial Cells,cAMP-mediated signaling,D-myo-inositol (1,4,5,6)-Tetrakisphosphate Biosynthesis,D-myo-inositol (3,4,5,6)-tetrakisphosphate Biosynthesis,D-myo-inositol-5-phosphate Metabolism,ERK/MAPK Signaling,G-Protein Coupled Receptor Signaling,Glucocorticoid Receptor Signaling,p38 MAPK Signaling,Protein Kin…	Adipose,Amygdala,B lymphocytes not otherwise specified,Bladder,Brain,CD4+ T-lymphocytes,Cerebellum,Cerebral Cortex,Cytotoxic T cells,Dorsal Root Ganglion,Effector T cells,Embryonic stem cells,Epidermis,Epithelial cells not otherwise specified,Fibroblasts,Heart,Hematopoietic progenitor cells,Hippocampus,Hypothalamus,Intraepithelial T lymphocytes,Kidney,Large Intestine,Liver,Lung,Macrophages not ot…
hsa-miR-148a-3p	miR-148a-3p (and other miRNAs w/seed CAGUGCA)	-0.948	TargetScan Human,miRecords	Experimentally Observed,High (predicted)	RPS6KA5	Bladder Cancer Signaling,Cardiac Hypertrophy Signaling (Enhanced),Circadian Rhythm Signaling,CNTF Signaling,ERK/MAPK Signaling,ERK5 Signaling,FGF Signaling,FLT3 Signaling in Hematopoietic Progenitor Cells,Glucocorticoid Receptor Signaling,Growth Hormone Signaling,ILK Signaling,Insulin Secretion Signaling Pathway,Melanocyte Development and Pigmentation Signaling,mTOR Signaling,NGF Signaling,Opioid…	Activated CD56bright NK cells,Activated helper T cells,Activated Vd1 Gamma-delta T cells,Activated Vd2 Gamma-delta T cells,Amygdala,BDCA-1+ dendritic cells,BDCA-3+ dendritic cells,Brain,CD56bright NK cells,CD56dim NK cells,Central memory cytotoxic T cells,Central memory helper T cells,Cerebellum,Cytotoxic T cells,Effector memory cytotoxic T cells,Effector memory helper T cells,Effector memory RA+…
hsa-miR-149	miR-149-5p (miRNAs w/seed CUGGCUC)	0.71	Ingenuity Expert Findings	Experimentally Observed	E2F1	Aryl Hydrocarbon Receptor Signaling,Autophagy,BER (Base Excision Repair) Pathway,Bladder Cancer Signaling,Breast Cancer Regulation by Stathmin1,Cell Cycle Regulation by BTG Family Proteins,Cell Cycle: G1/S Checkpoint Regulation,Chronic Myeloid Leukemia Signaling,Coronavirus Pathogenesis Pathway,Cyclins and Cell Cycle Regulation,Estrogen-mediated S-phase Entry,Glioblastoma Multiforme Signaling,Gli…	Epithelial cells not otherwise specified,Fibroblasts,Heart,Hematopoietic progenitor cells,Hepatocytes,Lens,Liver,Lymph node,Mammary Gland,Other Cells,Other Nervous System,Other Organ Systems,Other Tissues and Primary Cells,Pituitary Gland,Salivary Gland,Spleen,Splenocytes,Stromal cells,Thymocytes,Thymus,Uterus,Vd1 Gamma-delta T cells,Vd2 Gamma-delta T cells,786-0,A2780,A498,A549-ATCC,ACHN,BT-549,…
hsa-miR-149	miR-149-5p (miRNAs w/seed CUGGCUC)	0.71	Ingenuity Expert Findings,TargetScan Human	Experimentally Observed,High (predicted)	RAP1A	14-3-3-mediated Signaling,Actin Cytoskeleton Signaling,Actin Nucleation by ARP-WASP Complex,Acute Myeloid Leukemia Signaling,Acute Phase Response Signaling,Adrenomedullin signaling pathway,Agrin Interactions at Neuromuscular Junction,Angiopoietin Signaling,Antiproliferative Role of Somatostatin Receptor 2,Apelin Endothelial Signaling Pathway,Apoptosis Signaling,Axonal Guidance Signaling,B Cell Re…	Activated CD56bright NK cells,Activated CD56dim NK cells,Activated helper T cells,Activated Vd1 Gamma-delta T cells,Activated Vd2 Gamma-delta T cells,Adipose,Amygdala,B lymphocytes not otherwise specified,BDCA-1+ dendritic cells,BDCA-3+ dendritic cells,Bladder,CD56bright NK cells,CD56dim NK cells,Central memory cytotoxic T cells,Central memory helper T cells,Cerebellum,Cerebral Cortex,Cytotoxic T…
hsa-miR-150	miR-150-5p (and other miRNAs w/seed CUCCCAA)	-0.539	Ingenuity Expert Findings	Experimentally Observed	CEBPB	Acute Phase Response Signaling,Adipogenesis pathway,Adrenomedullin signaling pathway,Hepatic Fibrosis Signaling Pathway,IL-12 Signaling and Production in Macrophages,IL-17 Signaling,IL-17A Signaling in Fibroblasts,IL-6 Signaling,JAK/STAT Signaling,NAD Signaling Pathway,Osteoarthritis Pathway,Prolactin Signaling,Role of Macrophages, Fibroblasts and Endothelial Cells in Rheumatoid Arthritis,Senesce…	Activated CD56bright NK cells,Activated CD56dim NK cells,Activated helper T cells,Activated Vd1 Gamma-delta T cells,Activated Vd2 Gamma-delta T cells,Adipocytes,Adipose,B lymphocytes not otherwise specified,BDCA-1+ dendritic cells,BDCA-3+ dendritic cells,Bladder,Bone marrow-derived macrophages,Brain,CD56bright NK cells,CD56dim NK cells,Central memory cytotoxic T cells,Central memory helper T cell…
hsa-miR-150	miR-150-5p (and other miRNAs w/seed CUCCCAA)	-0.539	Ingenuity Expert Findings	Experimentally Observed	CSF1R	Acute Myeloid Leukemia Signaling,IL-15 Production,Macropinocytosis Signaling,Neuroinflammation Signaling Pathway,Role of Osteoblasts, Osteoclasts and Chondrocytes in Rheumatoid Arthritis,Sperm Motility	Adipose,Amygdala,B lymphocytes not otherwise specified,BDCA-1+ dendritic cells,Bladder,Bone marrow cells not otherwise specified,Bone marrow-derived macrophages,Brain,Cells not otherwise specified,Cerebellum,Cerebral Cortex,Cytotoxic T cells,Dendritic cells not otherwise specified,Dorsal Root Ganglion,Effector T cells,Epidermis,Fibroblasts,Granulosa cells,Heart,Hematopoietic progenitor cells,Hipp…
hsa-miR-150	miR-150-5p (and other miRNAs w/seed CUCCCAA)	-0.539	miRecords	Experimentally Observed	VEGFA	Amyotrophic Lateral Sclerosis Signaling,Autophagy,Axonal Guidance Signaling,BEX2 Signaling Pathway,Bladder Cancer Signaling,Breast Cancer Regulation by Stathmin1,Clathrin-mediated Endocytosis Signaling,Colorectal Cancer Metastasis Signaling,Corticotropin Releasing Hormone Signaling,CREB Signaling in Neurons,EIF2 Signaling,Endocannabinoid Cancer Inhibition Pathway,eNOS Signaling,Ephrin Receptor Si…	Adipocytes,Adipose,Adrenal Gland,Amygdala,Astrocytes,B lymphocytes not otherwise specified,Beta islet cells,Bladder,Blood platelets,Bone marrow cells not otherwise specified,Brain,Cardiomyocytes,Cartilage Tissue,Cerebellum,Cerebral Cortex,Cerebral Ventricles,Chondrocytes,Choroid Plexus,Cornea,Cytotoxic T cells,Dendritic cells not otherwise specified,Dermis,Dorsal Root Ganglion,Effector T cells,Em…
hsa-miR-106a	miR-17-5p (and other miRNAs w/seed AAAGUGC)	-0.533	Ingenuity Expert Findings,TargetScan Human,miRecords	Experimentally Observed,Moderate (predicted)	APP	Amyloid Processing,Docosahexaenoic Acid (DHA) Signaling,Mitochondrial Dysfunction,Neuroinflammation Signaling Pathway,Neuroprotective Role of THOP1 in Alzheimer's Disease,Neurovascular Coupling Signaling Pathway,Reelin Signaling in Neurons,Sirtuin Signaling Pathway	Activated CD56bright NK cells,Activated CD56dim NK cells,Activated helper T cells,Activated Vd1 Gamma-delta T cells,Activated Vd2 Gamma-delta T cells,Adipose,Adrenal Gland,Amygdala,Astrocytes,BDCA-1+ dendritic cells,BDCA-3+ dendritic cells,Bladder,Blood platelets,Brain,Brainstem,Caudate Nucleus,Central memory helper T cells,Cerebellum,Cerebral Cortex,Cerebral Ventricles,Choroid Plexus,Cornea,Cort…
hsa-miR-106a	miR-17-5p (and other miRNAs w/seed AAAGUGC)	-0.533	Ingenuity Expert Findings,TargetScan Human	Experimentally Observed,High (predicted)	BAMBI	Hepatic Fibrosis / Hepatic Stellate Cell Activation,Hepatic Fibrosis Signaling Pathway	Activated Vd1 Gamma-delta T cells,Activated Vd2 Gamma-delta T cells,B lymphocytes not otherwise specified,Bladder,Brain,Brainstem,Central memory cytotoxic T cells,Central memory helper T cells,Cerebral Cortex,Cytotoxic T cells,Dorsal Root Ganglion,Effector memory helper T cells,Effector memory RA+ cytotoxic T cells,Effector T cells,Granulosa cells,Heart,Hippocampus,Hypothalamus,Kidney,Large Intes…
hsa-miR-106a	miR-17-5p (and other miRNAs w/seed AAAGUGC)	-0.533	miRecords	Experimentally Observed	BCL2	Adrenomedullin signaling pathway,Amyotrophic Lateral Sclerosis Signaling,Apoptosis Signaling,Autophagy,BEX2 Signaling Pathway,Ceramide Signaling,Coronavirus Pathogenesis Pathway,Cytotoxic T Lymphocyte-mediated Apoptosis of Target Cells,Death Receptor Signaling,Dilated Cardiomyopathy Signaling Pathway,Docosahexaenoic Acid (DHA) Signaling,EIF2 Signaling,Estrogen Receptor Signaling,Glucocorticoid Re…	Activated CD56bright NK cells,Activated CD56dim NK cells,Activated helper T cells,Activated Vd1 Gamma-delta T cells,Activated Vd2 Gamma-delta T cells,Adipose,Amygdala,B lymphocytes not otherwise specified,BDCA-1+ dendritic cells,BDCA-3+ dendritic cells,Beta islet cells,Bladder,Bone marrow cells not otherwise specified,Bone marrow-derived macrophages,Brain,Brainstem,Cardiomyocytes,Cartilage Tissue…
hsa-miR-106a	miR-17-5p (and other miRNAs w/seed AAAGUGC)	-0.533	Ingenuity Expert Findings,miRecords	Experimentally Observed	BCL2L11	Apoptosis Signaling,Coronavirus Pathogenesis Pathway,Glucocorticoid Receptor Signaling,HER-2 Signaling in Breast Cancer,Molecular Mechanisms of Cancer,MYC Mediated Apoptosis Signaling,Polyamine Regulation in Colon Cancer,PTEN Signaling,Sirtuin Signaling Pathway,Systemic Lupus Erythematosus In B Cell Signaling Pathway	Activated CD56bright NK cells,Activated CD56dim NK cells,Activated helper T cells,Activated Vd1 Gamma-delta T cells,Activated Vd2 Gamma-delta T cells,Adipose,Adrenal Gland,Amygdala,B lymphocytes not otherwise specified,BDCA-1+ dendritic cells,BDCA-3+ dendritic cells,Bladder,Bone marrow cells not otherwise specified,Brain,CD56bright NK cells,CD56dim NK cells,Central memory cytotoxic T cells,Cerebe…
hsa-miR-106a	miR-17-5p (and other miRNAs w/seed AAAGUGC)	-0.533	TargetScan Human,miRecords	Experimentally Observed,High (predicted)	BMPR2	Adipogenesis pathway,BMP signaling pathway,Cardiac Hypertrophy Signaling (Enhanced),Cardiomyocyte Differentiation via BMP Receptors,CREB Signaling in Neurons,Epithelial Adherens Junction Signaling,Factors Promoting Cardiogenesis in Vertebrates,FAT10 Cancer Signaling Pathway,Hepatic Fibrosis Signaling Pathway,Human Embryonic Stem Cell Pluripotency,Iron homeostasis signaling pathway,Molecular Mecha…	Adipose,Adrenal Gland,Amygdala,BDCA-1+ dendritic cells,BDCA-3+ dendritic cells,Bladder,Brain,Brainstem,Caudate Nucleus,CD4+ T-lymphocytes,Central memory cytotoxic T cells,Cerebellum,Cerebral Cortex,Cerebral Ventricles,Choroid Plexus,Cornea,Cytotoxic T cells,Dorsal Root Ganglion,Effector memory cytotoxic T cells,Effector memory RA+ cytotoxic T cells,Effector T cells,Embryonic stem cells,Endothelia…
hsa-miR-106a	miR-17-5p (and other miRNAs w/seed AAAGUGC)	-0.533	TargetScan Human,miRecords	Experimentally Observed,Moderate (predicted)	CCND1	Acute Myeloid Leukemia Signaling,AMPK Signaling,Androgen Signaling,Aryl Hydrocarbon Receptor Signaling,BEX2 Signaling Pathway,Bladder Cancer Signaling,Breast Cancer Regulation by Stathmin1,Cell Cycle Regulation by BTG Family Proteins,Cell Cycle: G1/S Checkpoint Regulation,Chronic Myeloid Leukemia Signaling,Colorectal Cancer Metastasis Signaling,Coronavirus Pathogenesis Pathway,Cyclins and Cell Cy…	Activated CD56bright NK cells,Activated CD56dim NK cells,Activated Vd1 Gamma-delta T cells,Activated Vd2 Gamma-delta T cells,Adipose,Amygdala,Astrocytes,B lymphocytes not otherwise specified,BDCA-3+ dendritic cells,Beta islet cells,Bladder,Bone marrow cells not otherwise specified,Brain,Cardiomyocytes,Cells not otherwise specified,Cerebellum,Cerebral Cortex,Dorsal Root Ganglion,Effector T cells,E…
hsa-miR-106a	miR-17-5p (and other miRNAs w/seed AAAGUGC)	-0.533	Ingenuity Expert Findings,TarBase,TargetScan Human,miRecords	Experimentally Observed,High (predicted)	CDKN1A	AMPK Signaling,Antiproliferative Role of Somatostatin Receptor 2,Aryl Hydrocarbon Receptor Signaling,ATM Signaling,BAG2 Signaling Pathway,BEX2 Signaling Pathway,Bladder Cancer Signaling,Cell Cycle: G1/S Checkpoint Regulation,Cell Cycle: G2/M DNA Damage Checkpoint Regulation,Chronic Myeloid Leukemia Signaling,Cyclins and Cell Cycle Regulation,Endocannabinoid Cancer Inhibition Pathway,Estrogen Rece…	Adipose,Amygdala,Astrocytes,B lymphocytes not otherwise specified,Bladder,Brain,CD34+ cells,CD4+ T-lymphocytes,Cerebellum,Cerebral Cortex,Cytotoxic T cells,Dermis,Dorsal Root Ganglion,Effector T cells,Embryonic stem cells,Endothelial cells not otherwise specified,Epidermis,Esophagus,Fibroblasts,Granulocytes not otherwise specified,Heart,Hematopoietic progenitor cells,Hepatocytes,Hippocampus,HUVEC…
hsa-miR-106a	miR-17-5p (and other miRNAs w/seed AAAGUGC)	-0.533	Ingenuity Expert Findings	Experimentally Observed	CREB1	AMPK Signaling,ATM Signaling,Autophagy,B Cell Receptor Signaling,BMP signaling pathway,Breast Cancer Regulation by Stathmin1,Calcium Signaling,cAMP-mediated signaling,Cardiac Hypertrophy Signaling,Circadian Rhythm Signaling,Corticotropin Releasing Hormone Signaling,CREB Signaling in Neurons,Dendritic Cell Maturation,Dopamine-DARPP32 Feedback in cAMP Signaling,Endocannabinoid Cancer Inhibition Pat…	Adipose,Amygdala,B lymphocytes not otherwise specified,Beta islet cells,Bladder,Bone marrow cells not otherwise specified,Brain,Cerebellum,Cerebral Cortex,Cytotoxic T cells,Dorsal Root Ganglion,Effector T cells,Embryonic stem cells,Epidermis,Heart,Hippocampus,Hypothalamus,Kidney,Large Intestine,Liver,Lung,Mammary Gland,Memory B cells,Naive B cells,Olfactory Bulb,Other Cells,Other Epithelial cells…
hsa-miR-106a	miR-17-5p (and other miRNAs w/seed AAAGUGC)	-0.533	Ingenuity Expert Findings,TarBase,TargetScan Human,miRecords	Experimentally Observed,High (predicted)	E2F1	Aryl Hydrocarbon Receptor Signaling,Autophagy,BER (Base Excision Repair) Pathway,Bladder Cancer Signaling,Breast Cancer Regulation by Stathmin1,Cell Cycle Regulation by BTG Family Proteins,Cell Cycle: G1/S Checkpoint Regulation,Chronic Myeloid Leukemia Signaling,Coronavirus Pathogenesis Pathway,Cyclins and Cell Cycle Regulation,Estrogen-mediated S-phase Entry,Glioblastoma Multiforme Signaling,Gli…	Epithelial cells not otherwise specified,Fibroblasts,Heart,Hematopoietic progenitor cells,Hepatocytes,Lens,Liver,Lymph node,Mammary Gland,Other Cells,Other Nervous System,Other Organ Systems,Other Tissues and Primary Cells,Pituitary Gland,Salivary Gland,Spleen,Splenocytes,Stromal cells,Thymocytes,Thymus,Uterus,Vd1 Gamma-delta T cells,Vd2 Gamma-delta T cells,786-0,A2780,A498,A549-ATCC,ACHN,BT-549,…
hsa-miR-106a	miR-17-5p (and other miRNAs w/seed AAAGUGC)	-0.533	TargetScan Human,miRecords	Experimentally Observed,Moderate (predicted)	ESR1	Aryl Hydrocarbon Receptor Signaling,eNOS Signaling,ERK/MAPK Signaling,Estrogen Receptor Signaling,Estrogen-Dependent Breast Cancer Signaling,Estrogen-mediated S-phase Entry,Glucocorticoid Receptor Signaling,Hepatic Cholestasis,HOTAIR Regulatory Pathway,RHOGDI Signaling,Systemic Lupus Erythematosus In T Cell Signaling Pathway	Adipose,Adrenal Gland,Amygdala,Astrocytes,BDCA-1+ dendritic cells,BDCA-3+ dendritic cells,Bone marrow-derived macrophages,Brain,Cells not otherwise specified,Cerebral Cortex,Cornea,Dendritic cells not otherwise specified,Dorsal Root Ganglion,Epithelial cells not otherwise specified,Esophagus,Fibroblasts,Granulosa cells,Heart,Hepatocytes,Hippocampus,HUVEC cells,Hypothalamus,Immature monocyte-deriv…
hsa-miR-106a	miR-17-5p (and other miRNAs w/seed AAAGUGC)	-0.533	TargetScan Human,miRecords	Experimentally Observed,Moderate (predicted)	JAK1	CNTF Signaling,Colorectal Cancer Metastasis Signaling,Coronavirus Pathogenesis Pathway,EGF Signaling,Estrogen Receptor Signaling,Glucocorticoid Receptor Signaling,Hepatic Fibrosis Signaling Pathway,IGF-1 Signaling,IL-10 Signaling,IL-15 Production,IL-15 Signaling,IL-17 Signaling,IL-17A Signaling in Airway Cells,IL-2 Signaling,IL-22 Signaling,IL-3 Signaling,IL-4 Signaling,IL-7 Signaling Pathway,IL-…	Activated CD56bright NK cells,Activated CD56dim NK cells,Activated helper T cells,Activated Vd1 Gamma-delta T cells,Activated Vd2 Gamma-delta T cells,Adipose,BDCA-1+ dendritic cells,BDCA-3+ dendritic cells,CD56bright NK cells,CD56dim NK cells,Cells not otherwise specified,Central memory cytotoxic T cells,Central memory helper T cells,Cytotoxic T cells,Effector memory cytotoxic T cells,Effector me…
hsa-miR-106a	miR-17-5p (and other miRNAs w/seed AAAGUGC)	-0.533	TargetScan Human,miRecords	Experimentally Observed,Moderate (predicted)	MAP3K12	B Cell Receptor Signaling,Cardiac Hypertrophy Signaling,Cardiac Hypertrophy Signaling (Enhanced),CD27 Signaling in Lymphocytes,G-Protein Coupled Receptor Signaling,Germ Cell-Sertoli Cell Junction Signaling,GNRH Signaling,HGF Signaling,Natural Killer Cell Signaling,NGF Signaling,PKC╬╕ Signaling in T Lymphocytes,Production of Nitric Oxide and Reactive Oxygen Species in Macrophages,RANK Signaling in…	Fibroblasts,Liver,Memory B cells,Naive B cells,Other Nervous System,Other Neurons,A549-ATCC,ACHN,CAKI-1,CCRF-CEM,COLO205,DU-145,EKVX,H460,HOP-92,J774,K-562,LOX IMVI,MALME-3M,MDA-MB-231,MOLT-4,NCI-ADR-RES,NCI-H226,NCI-H23,NCI-H522,Other Hepatoma Cell Lines,OVCAR-3,OVCAR-8,PC-12 cells,RAW 264.7,RXF-393,SF-295,SK-MEL-2,SK-MEL-28,SN12C,SNB-75,SR,SW-620,T47-D
hsa-miR-106a	miR-17-5p (and other miRNAs w/seed AAAGUGC)	-0.533	TarBase,TargetScan Human,miRecords	Experimentally Observed,Moderate (predicted)	NCOA3	Aryl Hydrocarbon Receptor Signaling,Estrogen Receptor Signaling,Glucocorticoid Receptor Signaling,PFKFB4 Signaling Pathway,PPAR╬▒/RXR╬▒ Activation,Role of WNT/GSK-3╬▓ Signaling in the Pathogenesis of Influenza,TR/RXR Activation,VDR/RXR Activation	Activated CD56bright NK cells,Activated CD56dim NK cells,Activated helper T cells,Activated Vd1 Gamma-delta T cells,Activated Vd2 Gamma-delta T cells,Adipocytes,Adipose,Amygdala,B lymphocytes not otherwise specified,BDCA-1+ dendritic cells,BDCA-3+ dendritic cells,Bladder,Brain,CD56dim NK cells,Central memory cytotoxic T cells,Central memory helper T cells,Cerebellum,Cerebral Cortex,Cytotoxic T ce…
hsa-miR-106a	miR-17-5p (and other miRNAs w/seed AAAGUGC)	-0.533	TargetScan Human,miRecords	Experimentally Observed,Moderate (predicted)	PAK5	Actin Cytoskeleton Signaling,Agrin Interactions at Neuromuscular Junction,Angiopoietin Signaling,Axonal Guidance Signaling,CCR3 Signaling in Eosinophils,CXCR4 Signaling,Ephrin Receptor Signaling,Epithelial Adherens Junction Signaling,ERBB Signaling,ERK/MAPK Signaling,FAK Signaling,G-Protein Coupled Receptor Signaling,Germ Cell-Sertoli Cell Junction Signaling,GNRH Signaling,Integrin Signaling,Mole…	Adrenal Gland,Amygdala,Brain,Brainstem,Caudate Nucleus,Cerebellum,Cerebral Cortex,Corpus Callosum,Granule cells,Hippocampus,Liver,Medulla Oblongata,Neurons not otherwise specified,Nucleus Accumbens,Olfactory Bulb,Other Organ Systems,Pancreas,Parietal Lobe,Prostate Gland,Purkinje cells,Putamen,Striatum,Testis,Thalamus
hsa-miR-106a	miR-17-5p (and other miRNAs w/seed AAAGUGC)	-0.533	Ingenuity Expert Findings	Experimentally Observed	PPARG	Adipogenesis pathway,Adrenomedullin signaling pathway,ERK/MAPK Signaling,FXR/RXR Activation,Glucocorticoid Receptor Signaling,Hepatic Fibrosis Signaling Pathway,IL-12 Signaling and Production in Macrophages,Osteoarthritis Pathway,Oxytocin Signaling Pathway,PEDF Signaling,Polyamine Regulation in Colon Cancer,PPAR Signaling,Sirtuin Signaling Pathway,Type II Diabetes Mellitus Signaling,Unfolded prot…	Adipocytes,Adipose,Adrenal Gland,Astrocytes,B lymphocytes not otherwise specified,Beta islet cells,Bladder,Bone marrow-derived dendritic cells,Bone marrow-derived macrophages,Brain,Cartilage Tissue,Chondrocytes,Crypt,Dendritic cells not otherwise specified,Endothelial cells not otherwise specified,Epithelial cells not otherwise specified,Esophagus,Fibroblasts,Granule cells,Granulocytes not otherw…
hsa-miR-106a	miR-17-5p (and other miRNAs w/seed AAAGUGC)	-0.533	Ingenuity Expert Findings,TargetScan Human	Experimentally Observed,Moderate (predicted)	PTEN	3-phosphoinositide Biosynthesis,3-phosphoinositide Degradation,Autophagy,B Cell Receptor Signaling,BEX2 Signaling Pathway,Cancer Drug Resistance By Drug Efflux,Cardiac Hypertrophy Signaling (Enhanced),CSDE1 Signaling Pathway,D-myo-inositol (1,3,4)-trisphosphate Biosynthesis,D-myo-inositol (1,4,5,6)-Tetrakisphosphate Biosynthesis,D-myo-inositol (3,4,5,6)-tetrakisphosphate Biosynthesis,D-myo-inosit…	Activated CD56bright NK cells,Activated CD56dim NK cells,Activated helper T cells,Activated Vd1 Gamma-delta T cells,Activated Vd2 Gamma-delta T cells,Adipose,Amygdala,B lymphocytes not otherwise specified,BDCA-1+ dendritic cells,BDCA-3+ dendritic cells,Bladder,Brain,CD4+ T-lymphocytes,CD56dim NK cells,Central memory cytotoxic T cells,Central memory helper T cells,Cerebellum,Cerebral Cortex,Corpus…
hsa-miR-106a	miR-17-5p (and other miRNAs w/seed AAAGUGC)	-0.533	Ingenuity Expert Findings,TarBase,miRecords	Experimentally Observed	RB1	Adipogenesis pathway,Antiproliferative Role of TOB in T Cell Signaling,Aryl Hydrocarbon Receptor Signaling,Bladder Cancer Signaling,Cell Cycle Regulation by BTG Family Proteins,Cell Cycle: G1/S Checkpoint Regulation,Chronic Myeloid Leukemia Signaling,Coronavirus Pathogenesis Pathway,Cyclins and Cell Cycle Regulation,Estrogen-mediated S-phase Entry,Ferroptosis Signaling Pathway,Glioblastoma Multif…	Activated CD56bright NK cells,Activated CD56dim NK cells,Activated helper T cells,Activated Vd1 Gamma-delta T cells,Activated Vd2 Gamma-delta T cells,Adipose,Amygdala,B lymphocytes not otherwise specified,BDCA-1+ dendritic cells,BDCA-3+ dendritic cells,Bladder,Central memory cytotoxic T cells,Central memory helper T cells,Cerebellum,Cerebral Cortex,Cytotoxic T cells,Dermis,Dorsal Root Ganglion,Ef…
hsa-miR-106a	miR-17-5p (and other miRNAs w/seed AAAGUGC)	-0.533	TarBase,TargetScan Human,miRecords	Experimentally Observed,Moderate (predicted)	RBL2	Aryl Hydrocarbon Receptor Signaling,Bladder Cancer Signaling,Cell Cycle: G1/S Checkpoint Regulation,Chronic Myeloid Leukemia Signaling,Coronavirus Pathogenesis Pathway,Cyclins and Cell Cycle Regulation,Ferroptosis Signaling Pathway,Glioma Signaling,HER-2 Signaling in Breast Cancer,Molecular Mechanisms of Cancer,Necroptosis Signaling Pathway,Non-Small Cell Lung Cancer Signaling,Ovarian Cancer Sign…	Activated CD56bright NK cells,Activated CD56dim NK cells,Activated helper T cells,Activated Vd1 Gamma-delta T cells,Activated Vd2 Gamma-delta T cells,Adipose,Amygdala,B lymphocytes not otherwise specified,BDCA-1+ dendritic cells,BDCA-3+ dendritic cells,Bladder,Central memory cytotoxic T cells,Central memory helper T cells,Cerebellum,Cerebral Cortex,Cytotoxic T cells,Dorsal Root Ganglion,Effector …
hsa-miR-106a	miR-17-5p (and other miRNAs w/seed AAAGUGC)	-0.533	TargetScan Human,miRecords	Experimentally Observed,Moderate (predicted)	S1PR1	Breast Cancer Regulation by Stathmin1,cAMP-mediated signaling,Ceramide Signaling,CREB Signaling in Neurons,G-Protein Coupled Receptor Signaling,G╬▒i Signaling,Human Embryonic Stem Cell Pluripotency,Phagosome Formation,Role of Hypercytokinemia/hyperchemokinemia in the Pathogenesis of Influenza,Sphingosine-1-phosphate Signaling,Th1 and Th2 Activation Pathway,Th2 Pathway	Activated helper T cells,Activated Vd1 Gamma-delta T cells,Activated Vd2 Gamma-delta T cells,Adipocytes,Adipose,Amygdala,Astrocytes,B lymphocytes not otherwise specified,Beta islet cells,Bladder,Bone marrow-derived dendritic cells,Bone marrow-derived macrophages,Brain,Brainstem,Cardiomyocytes,CD56bright NK cells,CD56dim NK cells,Central memory cytotoxic T cells,Central memory helper T cells,Cereb…
hsa-miR-106a	miR-17-5p (and other miRNAs w/seed AAAGUGC)	-0.533	Ingenuity Expert Findings,TargetScan Human,miRecords	Experimentally Observed,High (predicted)	STAT3	Acute Myeloid Leukemia Signaling,Acute Phase Response Signaling,BEX2 Signaling Pathway,Breast Cancer Regulation by Stathmin1,cAMP-mediated signaling,Cardiac Hypertrophy Signaling (Enhanced),CD40 Signaling,CNTF Signaling,Colorectal Cancer Metastasis Signaling,Coronavirus Pathogenesis Pathway,EGF Signaling,Endocannabinoid Developing Neuron Pathway,Ephrin Receptor Signaling,ERB2-ERBB3 Signaling,ERK/…	Activated CD56bright NK cells,Activated CD56dim NK cells,Activated helper T cells,Activated Vd1 Gamma-delta T cells,Activated Vd2 Gamma-delta T cells,Adipocytes,Adipose,Amygdala,Astrocytes,B lymphocytes not otherwise specified,BDCA-1+ dendritic cells,BDCA-3+ dendritic cells,Bladder,Brain,CD34+ cells,CD56bright NK cells,CD56dim NK cells,Central memory cytotoxic T cells,Central memory helper T cell…
hsa-miR-106a	miR-17-5p (and other miRNAs w/seed AAAGUGC)	-0.533	Ingenuity Expert Findings,TarBase,TargetScan Human	Experimentally Observed,High (predicted)	TGFBR2	Antiproliferative Role of TOB in T Cell Signaling,Cardiac Hypertrophy Signaling,Cardiac Hypertrophy Signaling (Enhanced),Chronic Myeloid Leukemia Signaling,Colorectal Cancer Metastasis Signaling,Coronavirus Pathogenesis Pathway,CREB Signaling in Neurons,Epithelial Adherens Junction Signaling,Factors Promoting Cardiogenesis in Vertebrates,FAT10 Cancer Signaling Pathway,Germ Cell-Sertoli Cell Junct…	Activated CD56bright NK cells,Activated CD56dim NK cells,Activated helper T cells,Activated Vd1 Gamma-delta T cells,Activated Vd2 Gamma-delta T cells,Adipocytes,Adipose,Astrocytes,B lymphocytes not otherwise specified,BDCA-1+ dendritic cells,BDCA-3+ dendritic cells,Bladder,Brain,CD56bright NK cells,CD56dim NK cells,Cells not otherwise specified,Central memory cytotoxic T cells,Central memory help…
hsa-miR-106a	miR-17-5p (and other miRNAs w/seed AAAGUGC)	-0.533	Ingenuity Expert Findings	Experimentally Observed	TLR7	Altered T Cell and B Cell Signaling in Rheumatoid Arthritis,Colorectal Cancer Metastasis Signaling,Communication between Innate and Adaptive Immune Cells,Coronavirus Pathogenesis Pathway,Crosstalk between Dendritic Cells and Natural Killer Cells,Neuroinflammation Signaling Pathway,NF-╬║B Signaling,Phagosome Formation,Pyroptosis Signaling Pathway,Role of Hypercytokinemia/hyperchemokinemia in the P…	Adrenal Gland,B lymphocytes not otherwise specified,BDCA-1+ dendritic cells,Blood platelets,Bone marrow cells not otherwise specified,Bone marrow-derived dendritic cells,Brain,Cardiomyocytes,CD34+ cells,Cerebral Cortex,Cortical neurons,Crypt,Dendritic cells not otherwise specified,Eosinophils,Epithelial cells not otherwise specified,Fibroblasts,Heart,Hematopoietic progenitor cells,Hepatocytes,Imm…
hsa-miR-106a	miR-17-5p (and other miRNAs w/seed AAAGUGC)	-0.533	Ingenuity Expert Findings	Experimentally Observed	TNF	14-3-3-mediated Signaling,Activation of IRF by Cytosolic Pattern Recognition Receptors,Acute Phase Response Signaling,Adipogenesis pathway,Adrenomedullin signaling pathway,Agranulocyte Adhesion and Diapedesis,Airway Pathology in Chronic Obstructive Pulmonary Disease,Allograft Rejection Signaling,Altered T Cell and B Cell Signaling in Rheumatoid Arthritis,Antioxidant Action of Vitamin C,Apelin Liv…	Adipocytes,Adipose,Amygdala,Astrocytes,B lymphocytes not otherwise specified,Beta islet cells,Bladder,Bone marrow cells not otherwise specified,Bone marrow-derived dendritic cells,Bone marrow-derived macrophages,Brain,Brainstem,Cardiomyocytes,Cartilage Tissue,Cerebellum,Cerebral Cortex,Cornea,Crypt,Cytotoxic T cells,Dendritic cells not otherwise specified,Dermis,Dorsal Root Ganglion,Effector T ce…
hsa-miR-106a	miR-17-5p (and other miRNAs w/seed AAAGUGC)	-0.533	miRecords	Experimentally Observed	VEGFA	Amyotrophic Lateral Sclerosis Signaling,Autophagy,Axonal Guidance Signaling,BEX2 Signaling Pathway,Bladder Cancer Signaling,Breast Cancer Regulation by Stathmin1,Clathrin-mediated Endocytosis Signaling,Colorectal Cancer Metastasis Signaling,Corticotropin Releasing Hormone Signaling,CREB Signaling in Neurons,EIF2 Signaling,Endocannabinoid Cancer Inhibition Pathway,eNOS Signaling,Ephrin Receptor Si…	Adipocytes,Adipose,Adrenal Gland,Amygdala,Astrocytes,B lymphocytes not otherwise specified,Beta islet cells,Bladder,Blood platelets,Bone marrow cells not otherwise specified,Brain,Cardiomyocytes,Cartilage Tissue,Cerebellum,Cerebral Cortex,Cerebral Ventricles,Chondrocytes,Choroid Plexus,Cornea,Cytotoxic T cells,Dendritic cells not otherwise specified,Dermis,Dorsal Root Ganglion,Effector T cells,Em…
hsa-miR-106a	miR-17-5p (and other miRNAs w/seed AAAGUGC)	-0.533	miRecords	Experimentally Observed	VIM	14-3-3-mediated Signaling,CSDE1 Signaling Pathway,Endocannabinoid Cancer Inhibition Pathway,HIF1╬▒ Signaling,HOTAIR Regulatory Pathway,ILK Signaling,MSP-RON Signaling In Cancer Cells Pathway,Pulmonary Fibrosis Idiopathic Signaling Pathway,Regulation Of The Epithelial Mesenchymal Transition By Growth Factors Pathway,Signaling by Rho Family GTPases,Wound Healing Signaling Pathway	Adipose,Amygdala,Astrocytes,B lymphocytes not otherwise specified,Bladder,Bone marrow cells not otherwise specified,Brain,CD4+ T-lymphocytes,Cerebellum,Cerebral Cortex,Cornea,Cytotoxic T cells,Dorsal Root Ganglion,Effector T cells,Embryonic stem cells,Endothelial cells not otherwise specified,Epidermis,Epithelial cells not otherwise specified,Fibroblasts,Granulosa cells,Heart,Hematopoietic progen…
hsa-miR-181d-5p	miR-181a-5p (and other miRNAs w/seed ACAUUCA)	0.822	Ingenuity Expert Findings,TarBase,TargetScan Human,miRecords	Experimentally Observed,Moderate (predicted)	BCL2	Adrenomedullin signaling pathway,Amyotrophic Lateral Sclerosis Signaling,Apoptosis Signaling,Autophagy,BEX2 Signaling Pathway,Ceramide Signaling,Coronavirus Pathogenesis Pathway,Cytotoxic T Lymphocyte-mediated Apoptosis of Target Cells,Death Receptor Signaling,Dilated Cardiomyopathy Signaling Pathway,Docosahexaenoic Acid (DHA) Signaling,EIF2 Signaling,Estrogen Receptor Signaling,Glucocorticoid Re…	Activated CD56bright NK cells,Activated CD56dim NK cells,Activated helper T cells,Activated Vd1 Gamma-delta T cells,Activated Vd2 Gamma-delta T cells,Adipose,Amygdala,B lymphocytes not otherwise specified,BDCA-1+ dendritic cells,BDCA-3+ dendritic cells,Beta islet cells,Bladder,Bone marrow cells not otherwise specified,Bone marrow-derived macrophages,Brain,Brainstem,Cardiomyocytes,Cartilage Tissue…
hsa-miR-181d-5p	miR-181a-5p (and other miRNAs w/seed ACAUUCA)	0.822	miRecords	Experimentally Observed	CDKN1B	14-3-3-mediated Signaling,Antiproliferative Role of Somatostatin Receptor 2,Antiproliferative Role of TOB in T Cell Signaling,Aryl Hydrocarbon Receptor Signaling,Autophagy,Breast Cancer Regulation by Stathmin1,Cell Cycle: G1/S Checkpoint Regulation,Chronic Myeloid Leukemia Signaling,Cyclins and Cell Cycle Regulation,Endocannabinoid Cancer Inhibition Pathway,Endocannabinoid Developing Neuron Pathw…	Activated CD56bright NK cells,Activated CD56dim NK cells,Activated helper T cells,Activated Vd1 Gamma-delta T cells,Activated Vd2 Gamma-delta T cells,B lymphocytes not otherwise specified,BDCA-1+ dendritic cells,BDCA-3+ dendritic cells,Brain,CD56bright NK cells,CD56dim NK cells,Central memory cytotoxic T cells,Central memory helper T cells,Cytotoxic T cells,Dorsal Root Ganglion,Effector memory cy…
hsa-miR-181d-5p	miR-181a-5p (and other miRNAs w/seed ACAUUCA)	0.822	miRecords	Experimentally Observed	CDX2	Role of NANOG in Mammalian Embryonic Stem Cell Pluripotency,Role of OCT4 in Mammalian Embryonic Stem Cell Pluripotency,Transcriptional Regulatory Network in Embryonic Stem Cells	Brain,Cerebral Cortex,Embryonic stem cells,Hepatocytes,Large Intestine,Liver,Olfactory Bulb,Other Cells,Other Organ Systems,Other Tissues and Primary Cells,Pancreas,Placenta,Small Intestine,Substantia Nigra,Caco2 cells,HCC-2998,HCT-116,HCT-15,HepG2,HT29,KM-12,NCI-ADR-RES,Other Cell Line,Other Colon Cancer Cell Lines,Other Hepatoma Cell Lines,Other Immune cell lines,Other Lung Cancer Cell Lines,Ot…
hsa-miR-181d-5p	miR-181a-5p (and other miRNAs w/seed ACAUUCA)	0.822	miRecords	Experimentally Observed	ESR1	Aryl Hydrocarbon Receptor Signaling,eNOS Signaling,ERK/MAPK Signaling,Estrogen Receptor Signaling,Estrogen-Dependent Breast Cancer Signaling,Estrogen-mediated S-phase Entry,Glucocorticoid Receptor Signaling,Hepatic Cholestasis,HOTAIR Regulatory Pathway,RHOGDI Signaling,Systemic Lupus Erythematosus In T Cell Signaling Pathway	Adipose,Adrenal Gland,Amygdala,Astrocytes,BDCA-1+ dendritic cells,BDCA-3+ dendritic cells,Bone marrow-derived macrophages,Brain,Cells not otherwise specified,Cerebral Cortex,Cornea,Dendritic cells not otherwise specified,Dorsal Root Ganglion,Epithelial cells not otherwise specified,Esophagus,Fibroblasts,Granulosa cells,Heart,Hepatocytes,Hippocampus,HUVEC cells,Hypothalamus,Immature monocyte-deriv…
hsa-miR-181d-5p	miR-181a-5p (and other miRNAs w/seed ACAUUCA)	0.822	TargetScan Human,miRecords	Experimentally Observed,Moderate (predicted)	GATA6	Role of NANOG in Mammalian Embryonic Stem Cell Pluripotency,Thrombin Signaling,Transcriptional Regulatory Network in Embryonic Stem Cells	Adrenal Gland,B lymphocytes not otherwise specified,Bladder,Central memory cytotoxic T cells,Cerebellum,Cytotoxic T cells,Endothelial cells not otherwise specified,Epidermis,Granulosa cells,Heart,Hippocampus,Kidney,Large Intestine,Liver,Lung,Mammary Gland,Mature monocyte-derived dendritic cells,Microvascular endothelial cells,Other Epithelial cells,Other Organ Systems,Other Tissues and Primary Ce…
hsa-miR-181d-5p	miR-181a-5p (and other miRNAs w/seed ACAUUCA)	0.822	TargetScan Human,miRecords	Experimentally Observed,Moderate (predicted)	KRAS	14-3-3-mediated Signaling,Actin Cytoskeleton Signaling,Actin Nucleation by ARP-WASP Complex,Acute Myeloid Leukemia Signaling,Acute Phase Response Signaling,Adrenomedullin signaling pathway,Agrin Interactions at Neuromuscular Junction,Aldosterone Signaling in Epithelial Cells,Angiopoietin Signaling,Antiproliferative Role of Somatostatin Receptor 2,Apelin Endothelial Signaling Pathway,Apoptosis Sig…	Adipose,Adrenal Gland,Amygdala,B lymphocytes not otherwise specified,Bladder,Bone marrow cells not otherwise specified,Brain,Cerebellum,Cerebral Cortex,Crypt,Cytotoxic T cells,Dorsal Root Ganglion,Effector T cells,Epidermis,Epithelial cells not otherwise specified,Fibroblasts,Heart,Hematopoietic progenitor cells,Hippocampus,Hypothalamus,Kidney,Large Intestine,Liver,Lung,Mammary Gland,Memory B cel…
hsa-miR-181d-5p	miR-181a-5p (and other miRNAs w/seed ACAUUCA)	0.822	Ingenuity Expert Findings	Experimentally Observed	MMP14	Agranulocyte Adhesion and Diapedesis,Axonal Guidance Signaling,Bladder Cancer Signaling,Colorectal Cancer Metastasis Signaling,Estrogen Receptor Signaling,Granulocyte Adhesion and Diapedesis,HIF1╬▒ Signaling,HOTAIR Regulatory Pathway,Inhibition of Matrix Metalloproteases,Leukocyte Extravasation Signaling,Pulmonary Fibrosis Idiopathic Signaling Pathway,Pulmonary Healing Signaling Pathway,Role of O…	Activated CD56bright NK cells,Activated helper T cells,Activated Vd1 Gamma-delta T cells,Astrocytes,B lymphocytes not otherwise specified,Blood platelets,Brain,Cartilage Tissue,CD56bright NK cells,CD56dim NK cells,Central memory cytotoxic T cells,Central memory helper T cells,Chondrocytes,Cornea,Cytotoxic T cells,Effector memory cytotoxic T cells,Effector memory helper T cells,Effector memory RA+…
hsa-miR-181d-5p	miR-181a-5p (and other miRNAs w/seed ACAUUCA)	0.822	miRecords	Experimentally Observed	NLK	Molecular Mechanisms of Cancer,Role of Macrophages, Fibroblasts and Endothelial Cells in Rheumatoid Arthritis,WNT/╬▓-catenin Signaling	Activated helper T cells,Adipose,Amygdala,B lymphocytes not otherwise specified,BDCA-1+ dendritic cells,BDCA-3+ dendritic cells,Bladder,Brain,Cerebellum,Cerebral Cortex,Cytotoxic T cells,Dorsal Root Ganglion,Effector memory RA+ cytotoxic T cells,Effector T cells,Epidermis,Heart,Hippocampus,Hypothalamus,Immature monocyte-derived dendritic cells,Kidney,Large Intestine,Liver,Lung,Mammary Gland,Matur…
hsa-miR-181d-5p	miR-181a-5p (and other miRNAs w/seed ACAUUCA)	0.822	miRecords	Experimentally Observed	TIMP3	Glioma Invasiveness Signaling,Inhibition of Matrix Metalloproteases,Leukocyte Extravasation Signaling,Oncostatin M Signaling,Osteoarthritis Pathway	Adipose,Amygdala,Bladder,Blood platelets,Bone marrow-derived macrophages,Brain,Cerebellum,Cerebral Cortex,Cornea,Cytotoxic T cells,Dorsal Root Ganglion,Effector T cells,Epidermis,Fibroblasts,Heart,Hematopoietic progenitor cells,Hippocampus,Hypothalamus,Kidney,Large Intestine,Liver,Lung,Mammary Gland,Megakaryocytes,Neurons not otherwise specified,Olfactory Bulb,Other Cells,Other Endothelial cells,…
hsa-miR-183	miR-183-5p (miRNAs w/seed AUGGCAC)	1.127	miRecords	Experimentally Observed	BTRC	Cell Cycle: G1/S Checkpoint Regulation,Cell Cycle: G2/M DNA Damage Checkpoint Regulation,Circadian Rhythm Signaling,Cyclins and Cell Cycle Regulation,HIPPO signaling,Iron homeostasis signaling pathway,NF-╬║B Signaling,Protein Ubiquitination Pathway,WNT/╬▓-catenin Signaling	Activated CD56dim NK cells,Activated Vd1 Gamma-delta T cells,Adipose,Brain,Calvaria,Heart,Kidney,Liver,Lung,Murine NKT cells,Skin,Spleen,Testis,Vd1 Gamma-delta T cells,Vd2 Gamma-delta T cells,786-0,A498,A549-ATCC,ACHN,BT-549,CAKI-1,CCRF-CEM,Cell Line not otherwise specified,COLO205,DU-145,EKVX,H460,HCC-2998,HCT-116,HCT-15,HL-60,HOP-62,HOP-92,HS 578T,HT29,IGROV1,J774,K-562,KM-12,LOX IMVI,M14,MALME…
hsa-miR-183	miR-183-5p (miRNAs w/seed AUGGCAC)	1.127	TargetScan Human,miRecords	Experimentally Observed,Moderate (predicted)	FOXO1	14-3-3-mediated Signaling,Adipogenesis pathway,AMPK Signaling,Angiopoietin Signaling,Autophagy,B Cell Receptor Signaling,Cancer Drug Resistance By Drug Efflux,Cell Cycle: G1/S Checkpoint Regulation,Docosahexaenoic Acid (DHA) Signaling,ERB2-ERBB3 Signaling,ERBB Signaling,Estrogen Receptor Signaling,FXR/RXR Activation,G-Protein Coupled Receptor Signaling,Glioblastoma Multiforme Signaling,Hepatic Fi…	Adipocytes,Adipose,B lymphocytes not otherwise specified,Beta islet cells,Brain,Cerebellum,Cerebral Cortex,Cytotoxic T cells,Effector T cells,Endothelial cells not otherwise specified,Epidermis,Hematopoietic progenitor cells,Hippocampus,HUVEC cells,Hypothalamus,Large Intestine,Liver,Lung,Lymph node,Mammary Gland,Memory B cells,Naive B cells,Olfactory Bulb,Other B lymphocytes,Other Cells,Other Org…
hsa-miR-183	miR-183-5p (miRNAs w/seed AUGGCAC)	1.127	Ingenuity Expert Findings,TargetScan Human	Experimentally Observed,High (predicted)	PDCD4	Hepatic Fibrosis Signaling Pathway,PD-1, PD-L1 cancer immunotherapy pathway	Activated CD56bright NK cells,Activated CD56dim NK cells,Activated helper T cells,Activated Vd1 Gamma-delta T cells,Activated Vd2 Gamma-delta T cells,Adipose,Amygdala,B lymphocytes not otherwise specified,BDCA-1+ dendritic cells,BDCA-3+ dendritic cells,Bladder,CD56bright NK cells,CD56dim NK cells,Central memory cytotoxic T cells,Central memory helper T cells,Cerebellum,Cerebral Cortex,Cytotoxic T…
hsa-miR-185	miR-185-5p (and other miRNAs w/seed GGAGAGA)	0.748	TargetScan Human,miRecords	Experimentally Observed,Moderate (predicted)	AKT1	14-3-3-mediated Signaling,Acute Myeloid Leukemia Signaling,Acute Phase Response Signaling,Adipogenesis pathway,Adrenomedullin signaling pathway,AMPK Signaling,Amyloid Processing,Angiopoietin Signaling,Apelin Cardiac Fibroblast Signaling Pathway,Apelin Cardiomyocyte Signaling Pathway,Apelin Endothelial Signaling Pathway,Apelin Muscle Signaling Pathway,Autophagy,Axonal Guidance Signaling,B Cell Rec…	Adipocytes,Adipose,Amygdala,B lymphocytes not otherwise specified,Bladder,Blood platelets,Brain,Cardiomyocytes,Cartilage Tissue,Cerebellum,Cerebral Cortex,Chondrocytes,Cytotoxic T cells,Dendritic cells not otherwise specified,Dorsal Root Ganglion,Effector T cells,Epidermis,Fibroblasts,Heart,Hematopoietic progenitor cells,Hippocampus,Hypothalamus,Intraepithelial T lymphocytes,Kidney,Large Intestin…
hsa-miR-185	miR-185-5p (and other miRNAs w/seed GGAGAGA)	0.748	miRecords	Experimentally Observed	CCNE1	Antiproliferative Role of TOB in T Cell Signaling,Aryl Hydrocarbon Receptor Signaling,Cell Cycle Regulation by BTG Family Proteins,Cell Cycle: G1/S Checkpoint Regulation,Coronavirus Pathogenesis Pathway,Cyclins and Cell Cycle Regulation,DNA damage-induced 14-3-3╧â Signaling,Endocannabinoid Cancer Inhibition Pathway,Estrogen-mediated S-phase Entry,GADD45 Signaling,Glioblastoma Multiforme Signaling…	Activated CD56bright NK cells,Activated helper T cells,Activated Vd1 Gamma-delta T cells,Activated Vd2 Gamma-delta T cells,BDCA-1+ dendritic cells,BDCA-3+ dendritic cells,Central memory helper T cells,Cerebellum,Cytotoxic T cells,Embryonic stem cells,Immature monocyte-derived dendritic cells,Liver,Lymph node,Monocyte-derived macrophage,Other Epithelial cells,Other NK cells,Other Stem cells,Ovary,…
hsa-miR-185	miR-185-5p (and other miRNAs w/seed GGAGAGA)	0.748	Ingenuity Expert Findings,TargetScan Human	Experimentally Observed,High (predicted)	CDC42	Actin Cytoskeleton Signaling,Actin Nucleation by ARP-WASP Complex,Agrin Interactions at Neuromuscular Junction,Axonal Guidance Signaling,B Cell Receptor Signaling,Cardiac Hypertrophy Signaling,CD28 Signaling in T Helper Cells,CDC42 Signaling,Cholecystokinin/Gastrin-mediated Signaling,Clathrin-mediated Endocytosis Signaling,Colorectal Cancer Metastasis Signaling,CXCR4 Signaling,Ephrin A Signaling,…	Activated helper T cells,Activated Vd1 Gamma-delta T cells,Activated Vd2 Gamma-delta T cells,BDCA-1+ dendritic cells,BDCA-3+ dendritic cells,Brain,CD34+ cells,Central memory cytotoxic T cells,Central memory helper T cells,Cytotoxic T cells,Effector memory cytotoxic T cells,Effector memory helper T cells,Effector memory RA+ cytotoxic T cells,Heart,Hematopoietic progenitor cells,Immature monocyte-d…
hsa-miR-185	miR-185-5p (and other miRNAs w/seed GGAGAGA)	0.748	TargetScan Human,miRecords	Experimentally Observed,High (predicted)	CDK6	Aryl Hydrocarbon Receptor Signaling,Breast Cancer Regulation by Stathmin1,Cell Cycle Control of Chromosomal Replication,Cell Cycle: G1/S Checkpoint Regulation,Chronic Myeloid Leukemia Signaling,Cyclins and Cell Cycle Regulation,Glioblastoma Multiforme Signaling,Glioma Signaling,Hereditary Breast Cancer Signaling,Molecular Mechanisms of Cancer,Non-Small Cell Lung Cancer Signaling,Pyridoxal 5'-phos…	Activated helper T cells,Activated Vd1 Gamma-delta T cells,Activated Vd2 Gamma-delta T cells,BDCA-1+ dendritic cells,BDCA-3+ dendritic cells,Central memory cytotoxic T cells,Effector memory cytotoxic T cells,Effector memory RA+ cytotoxic T cells,Immature monocyte-derived dendritic cells,Liver,Mature monocyte-derived dendritic cells,Monocyte-derived macrophage,Naive helper T cells,Natural T-regula…
hsa-miR-185	miR-185-5p (and other miRNAs w/seed GGAGAGA)	0.748	Ingenuity Expert Findings	Experimentally Observed	DDIT3	Adipogenesis pathway,Apelin Pancreas Signaling Pathway,Autophagy,Coronavirus Pathogenesis Pathway,EIF2 Signaling,Endocannabinoid Cancer Inhibition Pathway,Endoplasmic Reticulum Stress Pathway,p38 MAPK Signaling,Unfolded protein response	Activated CD56bright NK cells,Activated CD56dim NK cells,Activated helper T cells,Activated Vd1 Gamma-delta T cells,Activated Vd2 Gamma-delta T cells,Adipose,Amygdala,B lymphocytes not otherwise specified,BDCA-3+ dendritic cells,Bladder,Bone marrow-derived macrophages,Brain,CD34+ cells,CD56bright NK cells,CD56dim NK cells,Central memory cytotoxic T cells,Cerebellum,Cerebral Cortex,Cytotoxic T cel…
hsa-miR-185	miR-185-5p (and other miRNAs w/seed GGAGAGA)	0.748	Ingenuity Expert Findings	Experimentally Observed	RHOA	Actin Cytoskeleton Signaling,Actin Nucleation by ARP-WASP Complex,Axonal Guidance Signaling,Breast Cancer Regulation by Stathmin1,Cardiac Hypertrophy Signaling,Cardiac Hypertrophy Signaling (Enhanced),CCR3 Signaling in Eosinophils,Chemokine Signaling,Cholecystokinin/Gastrin-mediated Signaling,Colorectal Cancer Metastasis Signaling,CXCR4 Signaling,Endocannabinoid Cancer Inhibition Pathway,Endocann…	Adipose,Amygdala,B lymphocytes not otherwise specified,BDCA-1+ dendritic cells,BDCA-3+ dendritic cells,Bladder,Brain,Cardiomyocytes,CD34+ cells,Central memory cytotoxic T cells,Cerebellum,Cerebral Cortex,Cytotoxic T cells,Dorsal Root Ganglion,Effector memory cytotoxic T cells,Effector memory RA+ cytotoxic T cells,Effector T cells,Epidermis,Granule Cell Layer,Heart,Hematopoietic progenitor cells,H…
hsa-miR-185	miR-185-5p (and other miRNAs w/seed GGAGAGA)	0.748	Ingenuity Expert Findings,TargetScan Human	Experimentally Observed,Moderate (predicted)	VEGFA	Amyotrophic Lateral Sclerosis Signaling,Autophagy,Axonal Guidance Signaling,BEX2 Signaling Pathway,Bladder Cancer Signaling,Breast Cancer Regulation by Stathmin1,Clathrin-mediated Endocytosis Signaling,Colorectal Cancer Metastasis Signaling,Corticotropin Releasing Hormone Signaling,CREB Signaling in Neurons,EIF2 Signaling,Endocannabinoid Cancer Inhibition Pathway,eNOS Signaling,Ephrin Receptor Si…	Adipocytes,Adipose,Adrenal Gland,Amygdala,Astrocytes,B lymphocytes not otherwise specified,Beta islet cells,Bladder,Blood platelets,Bone marrow cells not otherwise specified,Brain,Cardiomyocytes,Cartilage Tissue,Cerebellum,Cerebral Cortex,Cerebral Ventricles,Chondrocytes,Choroid Plexus,Cornea,Cytotoxic T cells,Dendritic cells not otherwise specified,Dermis,Dorsal Root Ganglion,Effector T cells,Em…
hsa-miR-185	miR-185-5p (and other miRNAs w/seed GGAGAGA)	0.748	Ingenuity Expert Findings	Experimentally Observed	VEGFC	Amyotrophic Lateral Sclerosis Signaling,Axonal Guidance Signaling,BEX2 Signaling Pathway,Bladder Cancer Signaling,Breast Cancer Regulation by Stathmin1,Clathrin-mediated Endocytosis Signaling,Colorectal Cancer Metastasis Signaling,Endocannabinoid Cancer Inhibition Pathway,eNOS Signaling,Ephrin Receptor Signaling,Estrogen Receptor Signaling,Hepatic Fibrosis / Hepatic Stellate Cell Activation,Hepat…	Activated Vd1 Gamma-delta T cells,Adrenal Gland,Astrocytes,BDCA-1+ dendritic cells,Blood platelets,Brain,CD56dim NK cells,Dermis,Embryonic stem cells,Endothelial cells not otherwise specified,Granulosa cells,Heart,Kidney,Large Intestine,Liver,Lung,Lymph node,Macrophages not otherwise specified,Mammary Gland,Mast cells,Naive helper T cells,Other Cells,Other Macrophages,Other Organ Systems,Other Ti…
hsa-miR-192	miR-192-5p (and other miRNAs w/seed UGACCUA)	-1.002	Ingenuity Expert Findings	Experimentally Observed	ZEB1	ATM Signaling,PEDF Signaling,Regulation Of The Epithelial Mesenchymal Transition By Growth Factors Pathway,Regulation of the Epithelial-Mesenchymal Transition Pathway,Sumoylation Pathway	Adipose,Amygdala,B lymphocytes not otherwise specified,Beta islet cells,Bladder,Cerebellum,Cerebral Cortex,Cytotoxic T cells,Dorsal Root Ganglion,Effector T cells,Epidermis,Heart,Hippocampus,Hypothalamus,Kidney,Large Intestine,Liver,Lung,Mammary Gland,Murine NKT cells,Olfactory Bulb,Ovary,Pancreas,Pituitary Gland,Placenta,Prostate Gland,Retina,Salivary Gland,Skeletal Muscle,Small Intestine,Spleen…
hsa-miR-193a-5p	miR-193a-5p (miRNAs w/seed GGGUCUU)	0.816	Ingenuity Expert Findings	Experimentally Observed	IL2RG	Cardiac Hypertrophy Signaling (Enhanced),Crosstalk between Dendritic Cells and Natural Killer Cells,Glucocorticoid Receptor Signaling,ICOS-ICOSL Signaling in T Helper Cells,IL-15 Signaling,IL-2 Signaling,IL-4 Signaling,IL-7 Signaling Pathway,IL-9 Signaling,p70S6K Signaling,PD-1, PD-L1 cancer immunotherapy pathway,PI3K/AKT Signaling,Primary Immunodeficiency Signaling,Role of JAK1 and JAK3 in ╬│c C…	Activated CD56bright NK cells,Activated CD56dim NK cells,Activated helper T cells,Activated Vd1 Gamma-delta T cells,Activated Vd2 Gamma-delta T cells,Adipose,Astrocytes,B lymphocytes not otherwise specified,BDCA-1+ dendritic cells,BDCA-3+ dendritic cells,Bone marrow-derived macrophages,Brain,Brainstem,Calvaria,CD4+ T-lymphocytes,CD56bright NK cells,CD56dim NK cells,Central memory cytotoxic T cell…
hsa-miR-193a-5p	miR-193a-5p (miRNAs w/seed GGGUCUU)	0.816	Ingenuity Expert Findings	Experimentally Observed	MTOR	Acute Myeloid Leukemia Signaling,Acute Phase Response Signaling,AMPK Signaling,Apelin Endothelial Signaling Pathway,Autophagy,B Cell Receptor Signaling,BEX2 Signaling Pathway,Breast Cancer Regulation by Stathmin1,Cardiac Hypertrophy Signaling,Cardiac Hypertrophy Signaling (Enhanced),Circadian Rhythm Signaling,CNTF Signaling,Dilated Cardiomyopathy Signaling Pathway,EGF Signaling,Endocannabinoid Ca…	Activated Vd1 Gamma-delta T cells,Activated Vd2 Gamma-delta T cells,Adipose,Amygdala,B lymphocytes not otherwise specified,BDCA-1+ dendritic cells,BDCA-3+ dendritic cells,Bladder,Brain,Central memory cytotoxic T cells,Cerebellum,Cerebral Cortex,Cytotoxic T cells,Dorsal Root Ganglion,Effector memory cytotoxic T cells,Effector memory RA+ cytotoxic T cells,Effector T cells,Epidermis,Fibroblasts,Hear…
hsa-miR-199b-3p	miR-199a-3p (and other miRNAs w/seed CAGUAGU)	0.917	Ingenuity Expert Findings,TargetScan Human	Experimentally Observed,Moderate (predicted)	CD44	Glioma Invasiveness Signaling,HIPPO signaling,HOTAIR Regulatory Pathway,Leukocyte Extravasation Signaling,Ovarian Cancer Signaling,RAC Signaling,RHOGDI Signaling,Semaphorin Neuronal Repulsive Signaling Pathway,Systemic Lupus Erythematosus In T Cell Signaling Pathway,Tumor Microenvironment Pathway,WNT/╬▓-catenin Signaling	Activated CD56bright NK cells,Activated CD56dim NK cells,Activated helper T cells,Activated Vd1 Gamma-delta T cells,Activated Vd2 Gamma-delta T cells,Adipose,Amygdala,Astrocytes,B lymphocytes not otherwise specified,BDCA-1+ dendritic cells,BDCA-3+ dendritic cells,Bladder,Brain,Brainstem,Cartilage Tissue,CD34+ cells,CD4+ T-lymphocytes,CD56bright NK cells,CD56dim NK cells,Central memory cytotoxic T…
hsa-miR-199b-3p	miR-199a-3p (and other miRNAs w/seed CAGUAGU)	0.917	Ingenuity Expert Findings	Experimentally Observed	CREB1	AMPK Signaling,ATM Signaling,Autophagy,B Cell Receptor Signaling,BMP signaling pathway,Breast Cancer Regulation by Stathmin1,Calcium Signaling,cAMP-mediated signaling,Cardiac Hypertrophy Signaling,Circadian Rhythm Signaling,Corticotropin Releasing Hormone Signaling,CREB Signaling in Neurons,Dendritic Cell Maturation,Dopamine-DARPP32 Feedback in cAMP Signaling,Endocannabinoid Cancer Inhibition Pat…	Adipose,Amygdala,B lymphocytes not otherwise specified,Beta islet cells,Bladder,Bone marrow cells not otherwise specified,Brain,Cerebellum,Cerebral Cortex,Cytotoxic T cells,Dorsal Root Ganglion,Effector T cells,Embryonic stem cells,Epidermis,Heart,Hippocampus,Hypothalamus,Kidney,Large Intestine,Liver,Lung,Mammary Gland,Memory B cells,Naive B cells,Olfactory Bulb,Other Cells,Other Epithelial cells…
hsa-miR-199b-3p	miR-199a-3p (and other miRNAs w/seed CAGUAGU)	0.917	TarBase	Experimentally Observed	MET	Axonal Guidance Signaling,Clathrin-mediated Endocytosis Signaling,Epithelial Adherens Junction Signaling,FGF Signaling,Hepatic Fibrosis / Hepatic Stellate Cell Activation,HGF Signaling,HIF1╬▒ Signaling,HOTAIR Regulatory Pathway,IL-15 Production,IL-7 Signaling Pathway,Macropinocytosis Signaling,MSP-RON Signaling In Cancer Cells Pathway,Regulation Of The Epithelial Mesenchymal Transition By Growth …	Activated CD56bright NK cells,Activated Vd1 Gamma-delta T cells,Adrenal Gland,B lymphocytes not otherwise specified,Brain,Brainstem,Cerebellum,Dorsal Root Ganglion,Embryonic stem cells,Endothelial cells not otherwise specified,Epithelial cells not otherwise specified,Esophagus,Heart,Hematopoietic progenitor cells,Hepatocytes,HUVEC cells,Kidney,Large Intestine,Lens,Liver,Lung,Macrophages not other…
hsa-miR-199b-3p	miR-199a-3p (and other miRNAs w/seed CAGUAGU)	0.917	TargetScan Human,miRecords	Experimentally Observed,Moderate (predicted)	MTOR	Acute Myeloid Leukemia Signaling,Acute Phase Response Signaling,AMPK Signaling,Apelin Endothelial Signaling Pathway,Autophagy,B Cell Receptor Signaling,BEX2 Signaling Pathway,Breast Cancer Regulation by Stathmin1,Cardiac Hypertrophy Signaling,Cardiac Hypertrophy Signaling (Enhanced),Circadian Rhythm Signaling,CNTF Signaling,Dilated Cardiomyopathy Signaling Pathway,EGF Signaling,Endocannabinoid Ca…	Activated Vd1 Gamma-delta T cells,Activated Vd2 Gamma-delta T cells,Adipose,Amygdala,B lymphocytes not otherwise specified,BDCA-1+ dendritic cells,BDCA-3+ dendritic cells,Bladder,Brain,Central memory cytotoxic T cells,Cerebellum,Cerebral Cortex,Cytotoxic T cells,Dorsal Root Ganglion,Effector memory cytotoxic T cells,Effector memory RA+ cytotoxic T cells,Effector T cells,Epidermis,Fibroblasts,Hear…
hsa-miR-199b-3p	miR-199a-3p (and other miRNAs w/seed CAGUAGU)	0.917	Ingenuity Expert Findings	Experimentally Observed	PRDX6	Antioxidant Action of Vitamin C,Apelin Adipocyte Signaling Pathway,Atherosclerosis Signaling,Eicosanoid Signaling,Endothelin-1 Signaling,Glutathione Redox Reactions I,Heparan Sulfate Biosynthesis,Heparan Sulfate Biosynthesis (Late Stages),Neurovascular Coupling Signaling Pathway,Phagosome Formation,Phagosome Maturation,Phospholipases,Role of MAPK Signaling in Inhibiting the Pathogenesis of Influe…	Amygdala,B lymphocytes not otherwise specified,Bladder,Brain,Cerebellum,Cerebral Cortex,Cytotoxic T cells,Effector T cells,Embryonic stem cells,Epidermis,Heart,Hippocampus,Hypothalamus,Kidney,Large Intestine,Liver,Lung,Memory B cells,Murine NKT cells,Naive B cells,Olfactory Bulb,Ovary,Pancreas,Pituitary Gland,Placenta,Prostate Gland,Retina,Salivary Gland,Skeletal Muscle,Small Intestine,Spleen,Sto…
hsa-miR-199b-3p	miR-199a-3p (and other miRNAs w/seed CAGUAGU)	0.917	Ingenuity Expert Findings,miRecords	Experimentally Observed	PTGS2	Cancer Drug Resistance By Drug Efflux,Cardiac Hypertrophy Signaling (Enhanced),CD40 Signaling,Cholecystokinin/Gastrin-mediated Signaling,Colorectal Cancer Metastasis Signaling,Coronavirus Pathogenesis Pathway,Corticotropin Releasing Hormone Signaling,Eicosanoid Signaling,Endocannabinoid Neuronal Synapse Pathway,Endothelin-1 Signaling,Fatty Acid ╬▒-oxidation,Glucocorticoid Receptor Signaling,HER-2…	Activated CD56dim NK cells,Activated Vd1 Gamma-delta T cells,Activated Vd2 Gamma-delta T cells,Adipocytes,Adipose,Adrenal Gland,Amygdala,B lymphocytes not otherwise specified,BDCA-1+ dendritic cells,BDCA-3+ dendritic cells,Bladder,Bone marrow-derived dendritic cells,Brain,Brainstem,Cartilage Tissue,Cerebellum,Cerebral Cortex,Chondrocytes,Cortical neurons,Dermis,Endothelial cells not otherwise spe…
hsa-miR-199b-3p	miR-199a-3p (and other miRNAs w/seed CAGUAGU)	0.917	miRecords	Experimentally Observed	SMAD1	Adipogenesis pathway,BMP signaling pathway,Cardiomyocyte Differentiation via BMP Receptors,Factors Promoting Cardiogenesis in Vertebrates,HIPPO signaling,Human Embryonic Stem Cell Pluripotency,Iron homeostasis signaling pathway,Molecular Mechanisms of Cancer,Mouse Embryonic Stem Cell Pluripotency,Osteoarthritis Pathway,Pulmonary Healing Signaling Pathway,RAR Activation,Role of NANOG in Mammalian …	Adipose,Amygdala,B lymphocytes not otherwise specified,BDCA-1+ dendritic cells,BDCA-3+ dendritic cells,Beta islet cells,Bladder,Cerebellum,Cerebral Cortex,Cytotoxic T cells,Dermis,Dorsal Root Ganglion,Effector T cells,Endothelial cells not otherwise specified,Epidermis,Epithelial cells not otherwise specified,Fibroblasts,Heart,Hematopoietic progenitor cells,Hippocampus,HUVEC cells,Hypothalamus,Im…
hsa-miR-199b-3p	miR-199a-3p (and other miRNAs w/seed CAGUAGU)	0.917	Ingenuity Expert Findings	Experimentally Observed	SUZ12	HOTAIR Regulatory Pathway,Pulmonary Fibrosis Idiopathic Signaling Pathway	Activated CD56bright NK cells,Activated CD56dim NK cells,Activated helper T cells,Activated Vd1 Gamma-delta T cells,Activated Vd2 Gamma-delta T cells,Adipose,Amygdala,B lymphocytes not otherwise specified,BDCA-1+ dendritic cells,BDCA-3+ dendritic cells,Bladder,CD56bright NK cells,CD56dim NK cells,Central memory cytotoxic T cells,Central memory helper T cells,Cerebellum,Cytotoxic T cells,Dorsal Ro…
hsa-miR-199b-5p	miR-199a-5p (and other miRNAs w/seed CCAGUGU)	1.221	Ingenuity Expert Findings,TargetScan Human	Experimentally Observed,Moderate (predicted)	DYRK1A	IL-15 Production,Pyridoxal 5'-phosphate Salvage Pathway,Salvage Pathways of Pyrimidine Ribonucleotides,Sonic Hedgehog Signaling,Sperm Motility	Adipose,Amygdala,B lymphocytes not otherwise specified,Bladder,Brain,Cardiomyocytes,Cerebellum,Cerebral Cortex,Cytotoxic T cells,Dorsal Root Ganglion,Effector T cells,Epidermis,Heart,Hippocampus,Hypothalamus,Kidney,Large Intestine,Liver,Lung,Mammary Gland,Memory B cells,Murine NKT cells,Naive B cells,Olfactory Bulb,Other Nervous System,Ovary,Pancreas,Pituitary Gland,Placenta,Prostate Gland,Retina…
hsa-miR-199b-5p	miR-199a-5p (and other miRNAs w/seed CCAGUGU)	1.221	Ingenuity Expert Findings,TargetScan Human	Experimentally Observed,Moderate (predicted)	ETS1	B Cell Receptor Signaling,ERK/MAPK Signaling,GM-CSF Signaling,HER-2 Signaling in Breast Cancer,HGF Signaling,MSP-RON Signaling In Cancer Cells Pathway,Regulation Of The Epithelial Mesenchymal Transition By Growth Factors Pathway,Regulation of the Epithelial-Mesenchymal Transition Pathway,Renal Cell Carcinoma Signaling,Senescence Pathway,Sumoylation Pathway,Telomerase Signaling	Activated helper T cells,Activated Vd1 Gamma-delta T cells,Activated Vd2 Gamma-delta T cells,Adipose,Amygdala,Astrocytes,B lymphocytes not otherwise specified,BDCA-1+ dendritic cells,BDCA-3+ dendritic cells,Bladder,Brain,Central memory cytotoxic T cells,Central memory helper T cells,Cerebellum,Cerebral Cortex,Cytotoxic T cells,Dermis,Dorsal Root Ganglion,Effector memory cytotoxic T cells,Effector…
hsa-miR-199b-5p	miR-199a-5p (and other miRNAs w/seed CCAGUGU)	1.221	Ingenuity Expert Findings,TargetScan Human,miRecords	Experimentally Observed,Moderate (predicted)	HIF1A	Adipogenesis pathway,Adrenomedullin signaling pathway,Apelin Adipocyte Signaling Pathway,Apelin Cardiomyocyte Signaling Pathway,Apelin Endothelial Signaling Pathway,Autophagy,BEX2 Signaling Pathway,Breast Cancer Regulation by Stathmin1,Circadian Rhythm Signaling,Coronavirus Pathogenesis Pathway,Endocannabinoid Cancer Inhibition Pathway,Erythropoietin Signaling Pathway,Estrogen Receptor Signaling,…	Activated CD56bright NK cells,Activated CD56dim NK cells,Activated helper T cells,Activated Vd1 Gamma-delta T cells,Activated Vd2 Gamma-delta T cells,Astrocytes,B lymphocytes not otherwise specified,BDCA-1+ dendritic cells,BDCA-3+ dendritic cells,Bladder,Brain,CD34+ cells,CD4+ T-lymphocytes,CD56bright NK cells,CD56dim NK cells,Central memory cytotoxic T cells,Central memory helper T cells,Cerebel…
hsa-miR-199b-5p	miR-199a-5p (and other miRNAs w/seed CCAGUGU)	1.221	Ingenuity Expert Findings	Experimentally Observed	MYH9	Actin Cytoskeleton Signaling,Agranulocyte Adhesion and Diapedesis,Calcium Signaling,Cellular Effects of Sildenafil (Viagra),Dilated Cardiomyopathy Signaling Pathway,Hepatic Fibrosis / Hepatic Stellate Cell Activation,ILK Signaling,Oxytocin Signaling Pathway,Phagosome Formation,RHOGDI Signaling,Tight Junction Signaling	Adipose,B lymphocytes not otherwise specified,Bladder,Brain,Cerebellum,Cytotoxic T cells,Dorsal Root Ganglion,Effector T cells,Epidermis,Heart,Hippocampus,Immune cells not otherwise specified,Kidney,Large Intestine,Liver,Lung,Mammary Gland,Memory B cells,Murine NKT cells,Naive B cells,Other Cells,Other Organ Systems,Ovary,Pituitary Gland,Placenta,Prostate Gland,Retina,Salivary Gland,Skeletal Musc…
hsa-miR-199b-5p	miR-199a-5p (and other miRNAs w/seed CCAGUGU)	1.221	Ingenuity Expert Findings	Experimentally Observed	PDCD4	Hepatic Fibrosis Signaling Pathway,PD-1, PD-L1 cancer immunotherapy pathway	Activated CD56bright NK cells,Activated CD56dim NK cells,Activated helper T cells,Activated Vd1 Gamma-delta T cells,Activated Vd2 Gamma-delta T cells,Adipose,Amygdala,B lymphocytes not otherwise specified,BDCA-1+ dendritic cells,BDCA-3+ dendritic cells,Bladder,CD56bright NK cells,CD56dim NK cells,Central memory cytotoxic T cells,Central memory helper T cells,Cerebellum,Cerebral Cortex,Cytotoxic T…
hsa-miR-199b-5p	miR-199a-5p (and other miRNAs w/seed CCAGUGU)	1.221	TargetScan Human,miRecords	Experimentally Observed,Moderate (predicted)	SET	3-phosphoinositide Biosynthesis,3-phosphoinositide Degradation,D-myo-inositol (1,4,5,6)-Tetrakisphosphate Biosynthesis,D-myo-inositol (3,4,5,6)-tetrakisphosphate Biosynthesis,D-myo-inositol-5-phosphate Metabolism,Granzyme A Signaling,Superpathway of Inositol Phosphate Compounds,Transcriptional Regulatory Network in Embryonic Stem Cells	Activated CD56bright NK cells,Activated CD56dim NK cells,Activated helper T cells,Activated Vd1 Gamma-delta T cells,Activated Vd2 Gamma-delta T cells,Adipose,Amygdala,B lymphocytes not otherwise specified,BDCA-1+ dendritic cells,BDCA-3+ dendritic cells,Bladder,CD56bright NK cells,CD56dim NK cells,Central memory cytotoxic T cells,Central memory helper T cells,Cerebellum,Cerebral Cortex,Cytotoxic T…
hsa-miR-199b-5p	miR-199a-5p (and other miRNAs w/seed CCAGUGU)	1.221	TargetScan Human,miRecords	Experimentally Observed,Moderate (predicted)	SIRT1	Adipogenesis pathway,AMPK Signaling,Autophagy,Circadian Rhythm Signaling,NAD Signaling Pathway,Osteoarthritis Pathway,p53 Signaling,Senescence Pathway,Sirtuin Signaling Pathway,Sumoylation Pathway,White Adipose Tissue Browning Pathway	Adipocytes,Adipose,Amygdala,B lymphocytes not otherwise specified,Bladder,Brain,Brainstem,Cardiomyocytes,Cartilage Tissue,Cerebellum,Cerebral Cortex,Cytotoxic T cells,Dendritic cells not otherwise specified,Dorsal Root Ganglion,Effector T cells,Epidermis,Heart,Hepatocytes,Hippocampus,Hypothalamus,Immune cells not otherwise specified,Kidney,Large Intestine,Liver,Lung,Mammary Gland,Medulla Oblongat…
hsa-miR-204	miR-204-5p (and other miRNAs w/seed UCCCUUU)	-1	miRecords	Experimentally Observed	BMP1	Axonal Guidance Signaling,Basal Cell Carcinoma Signaling,BMP signaling pathway,Factors Promoting Cardiogenesis in Vertebrates,Human Embryonic Stem Cell Pluripotency,Iron homeostasis signaling pathway,Molecular Mechanisms of Cancer,Role of NANOG in Mammalian Embryonic Stem Cell Pluripotency,Role of Osteoblasts, Osteoclasts and Chondrocytes in Rheumatoid Arthritis	Activated CD56bright NK cells,Activated Vd1 Gamma-delta T cells,Adipose,Brain,Cerebellum,Cerebral Ventricles,Choroid Plexus,Epidermis,Fibroblasts,Heart,Liver,Lung,Mammary Gland,Monocyte-derived macrophage,Monocytes not otherwise specified,Olfactory Bulb,Other Epithelial cells,Other Organ Systems,Ovary,Placenta,Skin,Small Intestine,Smooth Muscle,Smooth muscle cells not otherwise specified,Thymus,U…
hsa-miR-204	miR-204-5p (and other miRNAs w/seed UCCCUUU)	-1	miRecords	Experimentally Observed	EFNB1	Axonal Guidance Signaling,Ephrin B Signaling,Ephrin Receptor Signaling,PCP (Planar Cell Polarity) Pathway,Synaptogenesis Signaling Pathway	Activated Vd1 Gamma-delta T cells,Adrenal Gland,Astrocytes,BDCA-1+ dendritic cells,BDCA-3+ dendritic cells,Blood platelets,Brain,Cerebral Cortex,Endothelial cells not otherwise specified,Fibroblasts,Heart,Hematopoietic progenitor cells,Hippocampus,Immature monocyte-derived dendritic cells,Kidney,Large Intestine,Liver,Lung,Macrophages not otherwise specified,Monocyte-derived macrophage,Neurons not…
hsa-miR-204	miR-204-5p (and other miRNAs w/seed UCCCUUU)	-1	miRecords	Experimentally Observed	MMP9	Agranulocyte Adhesion and Diapedesis,Airway Inflammation in Asthma,Airway Pathology in Chronic Obstructive Pulmonary Disease,Atherosclerosis Signaling,Axonal Guidance Signaling,Bladder Cancer Signaling,Breast Cancer Regulation by Stathmin1,Colorectal Cancer Metastasis Signaling,Estrogen Receptor Signaling,Glioma Invasiveness Signaling,Glucocorticoid Receptor Signaling,Granulocyte Adhesion and Dia…	Adipose,Blood platelets,Brain,Cartilage Tissue,Cerebellum,Cerebral Cortex,Chondrocytes,Cornea,Endothelial cells not otherwise specified,Epidermis,Granulocytes not otherwise specified,Hematopoietic progenitor cells,Hippocampus,Keratinocytes,Kidney,Liver,Lung,Macrophages not otherwise specified,Mammary Gland,Mast cells,Megakaryocytes,Microglia,Monocytes not otherwise specified,Mononuclear leukocyte…
hsa-miR-204	miR-204-5p (and other miRNAs w/seed UCCCUUU)	-1	miRecords	Experimentally Observed	SHC1	Actin Cytoskeleton Signaling,Acute Phase Response Signaling,Adrenomedullin signaling pathway,Androgen Signaling,Axonal Guidance Signaling,B Cell Receptor Signaling,Breast Cancer Regulation by Stathmin1,Cholecystokinin/Gastrin-mediated Signaling,CREB Signaling in Neurons,EGF Signaling,EIF2 Signaling,Endothelin-1 Signaling,Ephrin Receptor Signaling,ERB2-ERBB3 Signaling,ERBB Signaling,ERBB4 Signalin…	B lymphocytes not otherwise specified,Brain,Epithelial cells not otherwise specified,Heart,Hematopoietic progenitor cells,Immune cells not otherwise specified,Kidney,Large Intestine,Liver,Lung,Memory B cells,Murine NKT cells,Naive B cells,Neurons not otherwise specified,Other Tissues and Primary Cells,Ovary,Pancreas,Placenta,Pre-B lymphocytes,Prostate Gland,Skeletal Muscle,Small Intestine,Spleen,…
hsa-miR-204	miR-204-5p (and other miRNAs w/seed UCCCUUU)	-1	Ingenuity Expert Findings,TargetScan Human	Experimentally Observed,Moderate (predicted)	TGFBR2	Antiproliferative Role of TOB in T Cell Signaling,Cardiac Hypertrophy Signaling,Cardiac Hypertrophy Signaling (Enhanced),Chronic Myeloid Leukemia Signaling,Colorectal Cancer Metastasis Signaling,Coronavirus Pathogenesis Pathway,CREB Signaling in Neurons,Epithelial Adherens Junction Signaling,Factors Promoting Cardiogenesis in Vertebrates,FAT10 Cancer Signaling Pathway,Germ Cell-Sertoli Cell Junct…	Activated CD56bright NK cells,Activated CD56dim NK cells,Activated helper T cells,Activated Vd1 Gamma-delta T cells,Activated Vd2 Gamma-delta T cells,Adipocytes,Adipose,Astrocytes,B lymphocytes not otherwise specified,BDCA-1+ dendritic cells,BDCA-3+ dendritic cells,Bladder,Brain,CD56bright NK cells,CD56dim NK cells,Cells not otherwise specified,Central memory cytotoxic T cells,Central memory help…
hsa-miR-21	miR-21-5p (and other miRNAs w/seed AGCUUAU)	0.844	miRecords	Experimentally Observed	ACTA2	Actin Cytoskeleton Signaling,Agranulocyte Adhesion and Diapedesis,Agrin Interactions at Neuromuscular Junction,Calcium Signaling,Caveolar-mediated Endocytosis Signaling,Cellular Effects of Sildenafil (Viagra),Clathrin-mediated Endocytosis Signaling,Crosstalk between Dendritic Cells and Natural Killer Cells,Death Receptor Signaling,Dilated Cardiomyopathy Signaling Pathway,EIF2 Signaling,FAK Signal…	Activated CD56bright NK cells,Activated CD56dim NK cells,Activated helper T cells,Activated Vd1 Gamma-delta T cells,Activated Vd2 Gamma-delta T cells,Adipocytes,Adipose,Amygdala,B lymphocytes not otherwise specified,BDCA-1+ dendritic cells,BDCA-3+ dendritic cells,Bladder,Brain,Cardiomyocytes,Central memory cytotoxic T cells,Central memory helper T cells,Cerebellum,Cerebral Cortex,Cytotoxic T cell…
hsa-miR-21	miR-21-5p (and other miRNAs w/seed AGCUUAU)	0.844	miRecords	Experimentally Observed	APAF1	Amyotrophic Lateral Sclerosis Signaling,Apoptosis Signaling,Aryl Hydrocarbon Receptor Signaling,CD27 Signaling in Lymphocytes,CSDE1 Signaling Pathway,Cytotoxic T Lymphocyte-mediated Apoptosis of Target Cells,Death Receptor Signaling,Docosahexaenoic Acid (DHA) Signaling,Erythropoietin Signaling Pathway,Granzyme B Signaling,Huntington's Disease Signaling,Induction of Apoptosis by HIV1,Lymphotoxin ╬…	Adipose,Amygdala,B lymphocytes not otherwise specified,Bladder,Blood platelets,Brain,Cerebellum,Cerebral Cortex,Cytotoxic T cells,Dorsal Root Ganglion,Effector T cells,Embryonic stem cells,Epidermis,Heart,Hippocampus,Hypothalamus,Immune cells not otherwise specified,Kidney,Large Intestine,Liver,Lung,Lymphocytes not otherwise specified,Mammary Gland,Murine NKT cells,Olfactory Bulb,Other Cells,Othe…
hsa-miR-21	miR-21-5p (and other miRNAs w/seed AGCUUAU)	0.844	miRecords	Experimentally Observed	BMPR2	Adipogenesis pathway,BMP signaling pathway,Cardiac Hypertrophy Signaling (Enhanced),Cardiomyocyte Differentiation via BMP Receptors,CREB Signaling in Neurons,Epithelial Adherens Junction Signaling,Factors Promoting Cardiogenesis in Vertebrates,FAT10 Cancer Signaling Pathway,Hepatic Fibrosis Signaling Pathway,Human Embryonic Stem Cell Pluripotency,Iron homeostasis signaling pathway,Molecular Mecha…	Adipose,Adrenal Gland,Amygdala,BDCA-1+ dendritic cells,BDCA-3+ dendritic cells,Bladder,Brain,Brainstem,Caudate Nucleus,CD4+ T-lymphocytes,Central memory cytotoxic T cells,Cerebellum,Cerebral Cortex,Cerebral Ventricles,Choroid Plexus,Cornea,Cytotoxic T cells,Dorsal Root Ganglion,Effector memory cytotoxic T cells,Effector memory RA+ cytotoxic T cells,Effector T cells,Embryonic stem cells,Endothelia…
hsa-miR-21	miR-21-5p (and other miRNAs w/seed AGCUUAU)	0.844	miRecords	Experimentally Observed	CDC25A	3-phosphoinositide Biosynthesis,3-phosphoinositide Degradation,ATM Signaling,Cell Cycle: G1/S Checkpoint Regulation,Cyclins and Cell Cycle Regulation,D-myo-inositol (1,4,5,6)-Tetrakisphosphate Biosynthesis,D-myo-inositol (3,4,5,6)-tetrakisphosphate Biosynthesis,D-myo-inositol-5-phosphate Metabolism,Estrogen-mediated S-phase Entry,IL-7 Signaling Pathway,Mitotic Roles of Polo-Like Kinase,Molecular …	Activated helper T cells,Activated Vd1 Gamma-delta T cells,Activated Vd2 Gamma-delta T cells,Granulosa cells,Heart,Kidney,Liver,Lymphocytes not otherwise specified,Mammary Gland,Monocyte-derived macrophage,Murine NKT cells,Other Organ Systems,Other Tissues and Primary Cells,Ovary,Skeletal Muscle,Spleen,Testis,Vd1 Gamma-delta T cells,Vd2 Gamma-delta T cells,786-0,A498,A549-ATCC,ACHN,BT-549,CAKI-1,…
hsa-miR-21	miR-21-5p (and other miRNAs w/seed AGCUUAU)	0.844	miRecords	Experimentally Observed	CDK6	Aryl Hydrocarbon Receptor Signaling,Breast Cancer Regulation by Stathmin1,Cell Cycle Control of Chromosomal Replication,Cell Cycle: G1/S Checkpoint Regulation,Chronic Myeloid Leukemia Signaling,Cyclins and Cell Cycle Regulation,Glioblastoma Multiforme Signaling,Glioma Signaling,Hereditary Breast Cancer Signaling,Molecular Mechanisms of Cancer,Non-Small Cell Lung Cancer Signaling,Pyridoxal 5'-phos…	Activated helper T cells,Activated Vd1 Gamma-delta T cells,Activated Vd2 Gamma-delta T cells,BDCA-1+ dendritic cells,BDCA-3+ dendritic cells,Central memory cytotoxic T cells,Effector memory cytotoxic T cells,Effector memory RA+ cytotoxic T cells,Immature monocyte-derived dendritic cells,Liver,Mature monocyte-derived dendritic cells,Monocyte-derived macrophage,Naive helper T cells,Natural T-regula…
hsa-miR-21	miR-21-5p (and other miRNAs w/seed AGCUUAU)	0.844	miRecords	Experimentally Observed	CDKN1A	AMPK Signaling,Antiproliferative Role of Somatostatin Receptor 2,Aryl Hydrocarbon Receptor Signaling,ATM Signaling,BAG2 Signaling Pathway,BEX2 Signaling Pathway,Bladder Cancer Signaling,Cell Cycle: G1/S Checkpoint Regulation,Cell Cycle: G2/M DNA Damage Checkpoint Regulation,Chronic Myeloid Leukemia Signaling,Cyclins and Cell Cycle Regulation,Endocannabinoid Cancer Inhibition Pathway,Estrogen Rece…	Adipose,Amygdala,Astrocytes,B lymphocytes not otherwise specified,Bladder,Brain,CD34+ cells,CD4+ T-lymphocytes,Cerebellum,Cerebral Cortex,Cytotoxic T cells,Dermis,Dorsal Root Ganglion,Effector T cells,Embryonic stem cells,Endothelial cells not otherwise specified,Epidermis,Esophagus,Fibroblasts,Granulocytes not otherwise specified,Heart,Hematopoietic progenitor cells,Hepatocytes,Hippocampus,HUVEC…
hsa-miR-21	miR-21-5p (and other miRNAs w/seed AGCUUAU)	0.844	TargetScan Human,miRecords	Experimentally Observed,Moderate (predicted)	CFL2	Actin Cytoskeleton Signaling,Axonal Guidance Signaling,B Cell Receptor Signaling,CCR3 Signaling in Eosinophils,CDC42 Signaling,Ephrin A Signaling,Ephrin B Signaling,Ephrin Receptor Signaling,Epithelial Adherens Junction Signaling,Estrogen Receptor Signaling,Germ Cell-Sertoli Cell Junction Signaling,ILK Signaling,Natural Killer Cell Signaling,PAK Signaling,Phagosome Formation,Pulmonary Healing Sig…	Adipose,Amygdala,B lymphocytes not otherwise specified,Bladder,Brain,Cerebellum,Cerebral Cortex,Cytotoxic T cells,Dorsal Root Ganglion,Effector T cells,Epidermis,Heart,Hippocampus,Hypothalamus,Kidney,Large Intestine,Liver,Lung,Mammary Gland,Murine NKT cells,Olfactory Bulb,Other Cells,Ovary,Pancreas,Pituitary Gland,Placenta,Prostate Gland,Retina,Skeletal Muscle,Spleen,Stomach,Substantia Nigra,Test…
hsa-miR-21	miR-21-5p (and other miRNAs w/seed AGCUUAU)	0.844	miRecords	Experimentally Observed	FAS	Allograft Rejection Signaling,Altered T Cell and B Cell Signaling in Rheumatoid Arthritis,Apelin Liver Signaling Pathway,Apoptosis Signaling,Aryl Hydrocarbon Receptor Signaling,Autoimmune Thyroid Disease Signaling,CCR5 Signaling in Macrophages,Crosstalk between Dendritic Cells and Natural Killer Cells,Cytotoxic T Lymphocyte-mediated Apoptosis of Target Cells,Death Receptor Signaling,Graft-versus-…	Adipose,Adrenal Gland,Astrocytes,B lymphocytes not otherwise specified,Beta islet cells,Bladder,CD34+ cells,CD4+ T-lymphocytes,Cerebellum,Cytotoxic T cells,Dendritic cells not otherwise specified,Dermis,Effector memory cytotoxic T cells,Effector T cells,Endothelial cells not otherwise specified,Eosinophils,Epidermis,Epithelial cells not otherwise specified,Granulosa cells,Heart,Hematopoietic prog…
hsa-miR-21	miR-21-5p (and other miRNAs w/seed AGCUUAU)	0.844	Ingenuity Expert Findings,TargetScan Human	Experimentally Observed,High (predicted)	FASLG	Airway Pathology in Chronic Obstructive Pulmonary Disease,Allograft Rejection Signaling,Altered T Cell and B Cell Signaling in Rheumatoid Arthritis,Apoptosis Signaling,Aryl Hydrocarbon Receptor Signaling,Autoimmune Thyroid Disease Signaling,Cardiac Hypertrophy Signaling (Enhanced),CCR5 Signaling in Macrophages,Coronavirus Pathogenesis Pathway,Corticotropin Releasing Hormone Signaling,Crosstalk be…	Activated CD56bright NK cells,Activated CD56dim NK cells,Activated helper T cells,Activated Vd1 Gamma-delta T cells,Activated Vd2 Gamma-delta T cells,Astrocytes,B lymphocytes not otherwise specified,Beta islet cells,Blood platelets,Bone marrow cells not otherwise specified,Brain,CD56bright NK cells,CD56dim NK cells,Cells not otherwise specified,Central memory cytotoxic T cells,Central memory help…
hsa-miR-21	miR-21-5p (and other miRNAs w/seed AGCUUAU)	0.844	Ingenuity Expert Findings,miRecords	Experimentally Observed	IL6R	Acute Phase Response Signaling,Cardiac Hypertrophy Signaling,Cardiac Hypertrophy Signaling (Enhanced),Colorectal Cancer Metastasis Signaling,Glucocorticoid Receptor Signaling,Hepatic Fibrosis / Hepatic Stellate Cell Activation,HIF1╬▒ Signaling,IL-6 Signaling,Iron homeostasis signaling pathway,Neuroinflammation Signaling Pathway,PI3K/AKT Signaling,Regulation Of The Epithelial Mesenchymal Transitio…	Activated CD56dim NK cells,Activated Vd1 Gamma-delta T cells,Activated Vd2 Gamma-delta T cells,Adipocytes,Adipose,Amygdala,B lymphocytes not otherwise specified,BDCA-1+ dendritic cells,BDCA-3+ dendritic cells,Bladder,Bone marrow cells not otherwise specified,Brain,Brainstem,Cardiomyocytes,CD4+ T-lymphocytes,Central memory helper T cells,Cerebral Cortex,Cytotoxic T cells,Epithelial cells not other…
hsa-miR-21	miR-21-5p (and other miRNAs w/seed AGCUUAU)	0.844	TargetScan Human,miRecords	Experimentally Observed,Moderate (predicted)	JAG1	Notch Signaling,Osteoarthritis Pathway,Pulmonary Fibrosis Idiopathic Signaling Pathway,Pulmonary Healing Signaling Pathway,Regulation Of The Epithelial Mesenchymal Transition In Development Pathway,Regulation of the Epithelial-Mesenchymal Transition Pathway,Th1 and Th2 Activation Pathway,Th2 Pathway	Adipose,Astrocytes,B lymphocytes not otherwise specified,Bladder,Dermis,Dorsal Root Ganglion,Endothelial cells not otherwise specified,Epidermis,Fibroblasts,Heart,Hepatocytes,HUVEC cells,Keratinocytes,Kidney,Large Intestine,Liver,Lung,Macrophages not otherwise specified,Mast cells,Monocyte-derived dendritic cells not otherwise specified,Oocytes,Other Cells,Other Dendritic cells,Other Endothelial …
hsa-miR-21	miR-21-5p (and other miRNAs w/seed AGCUUAU)	0.844	Ingenuity Expert Findings,TarBase,TargetScan Human,miRecords	Experimentally Observed,High (predicted)	PDCD4	Hepatic Fibrosis Signaling Pathway,PD-1, PD-L1 cancer immunotherapy pathway	Activated CD56bright NK cells,Activated CD56dim NK cells,Activated helper T cells,Activated Vd1 Gamma-delta T cells,Activated Vd2 Gamma-delta T cells,Adipose,Amygdala,B lymphocytes not otherwise specified,BDCA-1+ dendritic cells,BDCA-3+ dendritic cells,Bladder,CD56bright NK cells,CD56dim NK cells,Central memory cytotoxic T cells,Central memory helper T cells,Cerebellum,Cerebral Cortex,Cytotoxic T…
hsa-miR-21	miR-21-5p (and other miRNAs w/seed AGCUUAU)	0.844	TargetScan Human,miRecords	Experimentally Observed,High (predicted)	PELI1	Necroptosis Signaling Pathway,NF-╬║B Signaling	Activated CD56dim NK cells,Activated helper T cells,Activated Vd1 Gamma-delta T cells,Activated Vd2 Gamma-delta T cells,Adipose,Amygdala,B lymphocytes not otherwise specified,BDCA-1+ dendritic cells,BDCA-3+ dendritic cells,Bladder,Brain,CD56bright NK cells,CD56dim NK cells,Central memory cytotoxic T cells,Central memory helper T cells,Cerebellum,Cerebral Cortex,Cytotoxic T cells,Dorsal Root Gangl…
hsa-miR-21	miR-21-5p (and other miRNAs w/seed AGCUUAU)	0.844	Ingenuity Expert Findings,TargetScan Human	Experimentally Observed,Moderate (predicted)	PIK3R1	14-3-3-mediated Signaling,3-phosphoinositide Biosynthesis,Actin Cytoskeleton Signaling,Acute Myeloid Leukemia Signaling,Acute Phase Response Signaling,Adrenomedullin signaling pathway,Aldosterone Signaling in Epithelial Cells,AMPK Signaling,Amyotrophic Lateral Sclerosis Signaling,Angiopoietin Signaling,Antiproliferative Role of Somatostatin Receptor 2,Apelin Cardiomyocyte Signaling Pathway,Apelin…	Activated CD56bright NK cells,Activated CD56dim NK cells,Activated helper T cells,Activated Vd1 Gamma-delta T cells,Activated Vd2 Gamma-delta T cells,Adipose,Amygdala,B lymphocytes not otherwise specified,BDCA-1+ dendritic cells,BDCA-3+ dendritic cells,Bladder,Brain,Brainstem,CD56bright NK cells,CD56dim NK cells,Central memory cytotoxic T cells,Central memory helper T cells,Cerebellum,Cerebral Co…
hsa-miR-21	miR-21-5p (and other miRNAs w/seed AGCUUAU)	0.844	Ingenuity Expert Findings,TarBase,miRecords	Experimentally Observed	PTEN	3-phosphoinositide Biosynthesis,3-phosphoinositide Degradation,Autophagy,B Cell Receptor Signaling,BEX2 Signaling Pathway,Cancer Drug Resistance By Drug Efflux,Cardiac Hypertrophy Signaling (Enhanced),CSDE1 Signaling Pathway,D-myo-inositol (1,3,4)-trisphosphate Biosynthesis,D-myo-inositol (1,4,5,6)-Tetrakisphosphate Biosynthesis,D-myo-inositol (3,4,5,6)-tetrakisphosphate Biosynthesis,D-myo-inosit…	Activated CD56bright NK cells,Activated CD56dim NK cells,Activated helper T cells,Activated Vd1 Gamma-delta T cells,Activated Vd2 Gamma-delta T cells,Adipose,Amygdala,B lymphocytes not otherwise specified,BDCA-1+ dendritic cells,BDCA-3+ dendritic cells,Bladder,Brain,CD4+ T-lymphocytes,CD56dim NK cells,Central memory cytotoxic T cells,Central memory helper T cells,Cerebellum,Cerebral Cortex,Corpus…
hsa-miR-21	miR-21-5p (and other miRNAs w/seed AGCUUAU)	0.844	Ingenuity Expert Findings	Experimentally Observed	SOD3	LPS/IL-1 Mediated Inhibition of RXR Function,NRF2-mediated Oxidative Stress Response,Sirtuin Signaling Pathway,Superoxide Radicals Degradation,Xenobiotic Metabolism CAR Signaling Pathway,Xenobiotic Metabolism Signaling	Adipose,Amygdala,Cerebellum,Cerebral Cortex,Dorsal Root Ganglion,Epidermis,Fibroblasts,Heart,Hippocampus,Hypothalamus,Kidney,Large Intestine,Liver,Lung,Macrophages not otherwise specified,Olfactory Bulb,Ovary,Pancreas,Pituitary Gland,Placenta,Prostate Gland,Retina,Salivary Gland,Skeletal Muscle,Small Intestine,Smooth Muscle,Smooth muscle cells not otherwise specified,Spleen,Substantia Nigra,Testi…
hsa-miR-21	miR-21-5p (and other miRNAs w/seed AGCUUAU)	0.844	Ingenuity Expert Findings,TargetScan Human,miRecords	Experimentally Observed,High (predicted)	SOX5	WNT/╬▓-catenin Signaling	Adipose,Amygdala,B lymphocytes not otherwise specified,Bladder,Brain,Cerebellum,Cerebral Cortex,Cytotoxic T cells,Dorsal Root Ganglion,Effector T cells,Epidermis,Heart,Hippocampus,Hypothalamus,Kidney,Large Intestine,Liver,Lung,Mammary Gland,Memory B cells,Naive B cells,Olfactory Bulb,Other Cells,Other Organ Systems,Other Tissues and Primary Cells,Ovary,Pancreas,Pituitary Gland,Placenta,Prostate G…
hsa-miR-21	miR-21-5p (and other miRNAs w/seed AGCUUAU)	0.844	Ingenuity Expert Findings	Experimentally Observed	TGFBR2	Antiproliferative Role of TOB in T Cell Signaling,Cardiac Hypertrophy Signaling,Cardiac Hypertrophy Signaling (Enhanced),Chronic Myeloid Leukemia Signaling,Colorectal Cancer Metastasis Signaling,Coronavirus Pathogenesis Pathway,CREB Signaling in Neurons,Epithelial Adherens Junction Signaling,Factors Promoting Cardiogenesis in Vertebrates,FAT10 Cancer Signaling Pathway,Germ Cell-Sertoli Cell Junct…	Activated CD56bright NK cells,Activated CD56dim NK cells,Activated helper T cells,Activated Vd1 Gamma-delta T cells,Activated Vd2 Gamma-delta T cells,Adipocytes,Adipose,Astrocytes,B lymphocytes not otherwise specified,BDCA-1+ dendritic cells,BDCA-3+ dendritic cells,Bladder,Brain,CD56bright NK cells,CD56dim NK cells,Cells not otherwise specified,Central memory cytotoxic T cells,Central memory help…
hsa-miR-21	miR-21-5p (and other miRNAs w/seed AGCUUAU)	0.844	Ingenuity Expert Findings,TargetScan Human,miRecords	Experimentally Observed,High (predicted)	TIMP3	Glioma Invasiveness Signaling,Inhibition of Matrix Metalloproteases,Leukocyte Extravasation Signaling,Oncostatin M Signaling,Osteoarthritis Pathway	Adipose,Amygdala,Bladder,Blood platelets,Bone marrow-derived macrophages,Brain,Cerebellum,Cerebral Cortex,Cornea,Cytotoxic T cells,Dorsal Root Ganglion,Effector T cells,Epidermis,Fibroblasts,Heart,Hematopoietic progenitor cells,Hippocampus,Hypothalamus,Kidney,Large Intestine,Liver,Lung,Mammary Gland,Megakaryocytes,Neurons not otherwise specified,Olfactory Bulb,Other Cells,Other Endothelial cells,…
hsa-miR-21	miR-21-5p (and other miRNAs w/seed AGCUUAU)	0.844	Ingenuity Expert Findings	Experimentally Observed	TNF	14-3-3-mediated Signaling,Activation of IRF by Cytosolic Pattern Recognition Receptors,Acute Phase Response Signaling,Adipogenesis pathway,Adrenomedullin signaling pathway,Agranulocyte Adhesion and Diapedesis,Airway Pathology in Chronic Obstructive Pulmonary Disease,Allograft Rejection Signaling,Altered T Cell and B Cell Signaling in Rheumatoid Arthritis,Antioxidant Action of Vitamin C,Apelin Liv…	Adipocytes,Adipose,Amygdala,Astrocytes,B lymphocytes not otherwise specified,Beta islet cells,Bladder,Bone marrow cells not otherwise specified,Bone marrow-derived dendritic cells,Bone marrow-derived macrophages,Brain,Brainstem,Cardiomyocytes,Cartilage Tissue,Cerebellum,Cerebral Cortex,Cornea,Crypt,Cytotoxic T cells,Dendritic cells not otherwise specified,Dermis,Dorsal Root Ganglion,Effector T ce…
hsa-miR-214	miR-214-3p (and other miRNAs w/seed CAGCAGG)	0.82	Ingenuity Expert Findings	Experimentally Observed	ATF4	AMPK Signaling,ATM Signaling,Autophagy,B Cell Receptor Signaling,Breast Cancer Regulation by Stathmin1,Calcium Signaling,cAMP-mediated signaling,Circadian Rhythm Signaling,Coronavirus Pathogenesis Pathway,Corticotropin Releasing Hormone Signaling,CREB Signaling in Neurons,Dendritic Cell Maturation,Dopamine-DARPP32 Feedback in cAMP Signaling,EIF2 Signaling,Endocannabinoid Cancer Inhibition Pathway…	Activated CD56bright NK cells,Activated CD56dim NK cells,Activated helper T cells,Activated Vd1 Gamma-delta T cells,Activated Vd2 Gamma-delta T cells,Adipose,Amygdala,B lymphocytes not otherwise specified,BDCA-1+ dendritic cells,BDCA-3+ dendritic cells,Bladder,Brain,Calvaria,CD56bright NK cells,CD56dim NK cells,Central memory cytotoxic T cells,Central memory helper T cells,Cerebellum,Cerebral Cor…
hsa-miR-214	miR-214-3p (and other miRNAs w/seed CAGCAGG)	0.82	miRecords	Experimentally Observed	FGF16	Actin Cytoskeleton Signaling,Airway Pathology in Chronic Obstructive Pulmonary Disease,Bladder Cancer Signaling,Cardiac Hypertrophy Signaling (Enhanced),Clathrin-mediated Endocytosis Signaling,FGF Signaling,Regulation Of The Epithelial Mesenchymal Transition By Growth Factors Pathway,Regulation of the Epithelial-Mesenchymal Transition Pathway,Tumor Microenvironment Pathway	Adipose,Amygdala,B lymphocytes not otherwise specified,Bladder,Brain,Cerebellum,Cytotoxic T cells,Dorsal Root Ganglion,Effector T cells,Epidermis,Heart,Hippocampus,Hypothalamus,Kidney,Large Intestine,Liver,Lung,Mammary Gland,Olfactory Bulb,Other Organ Systems,Ovary,Pancreas,Pituitary Gland,Placenta,Prostate Gland,Retina,Salivary Gland,Skeletal Muscle,Skin,Spleen,Testis,Thymus,Uterus
hsa-miR-214	miR-214-3p (and other miRNAs w/seed CAGCAGG)	0.82	miRecords	Experimentally Observed	GPD1	Glycerol Degradation I,Glycerol-3-phosphate Shuttle,PPAR╬▒/RXR╬▒ Activation	Adipocytes,Adipose,Amygdala,Cerebellum,Cerebral Cortex,Cytotoxic T cells,Dorsal Root Ganglion,Effector T cells,Epidermis,Heart,Hippocampus,Hypothalamus,Kidney,Large Intestine,Liver,Lung,Mammary Gland,Olfactory Bulb,Ovary,Pancreas,Placenta,Prostate Gland,Retina,Salivary Gland,Skeletal Muscle,Small Intestine,Spleen,Stomach,Substantia Nigra,Testis,Thymus,Uterus
hsa-miR-214	miR-214-3p (and other miRNAs w/seed CAGCAGG)	0.82	Ingenuity Expert Findings,TarBase,TargetScan Human,miRecords	Experimentally Observed,Moderate (predicted)	PTEN	3-phosphoinositide Biosynthesis,3-phosphoinositide Degradation,Autophagy,B Cell Receptor Signaling,BEX2 Signaling Pathway,Cancer Drug Resistance By Drug Efflux,Cardiac Hypertrophy Signaling (Enhanced),CSDE1 Signaling Pathway,D-myo-inositol (1,3,4)-trisphosphate Biosynthesis,D-myo-inositol (1,4,5,6)-Tetrakisphosphate Biosynthesis,D-myo-inositol (3,4,5,6)-tetrakisphosphate Biosynthesis,D-myo-inosit…	Activated CD56bright NK cells,Activated CD56dim NK cells,Activated helper T cells,Activated Vd1 Gamma-delta T cells,Activated Vd2 Gamma-delta T cells,Adipose,Amygdala,B lymphocytes not otherwise specified,BDCA-1+ dendritic cells,BDCA-3+ dendritic cells,Bladder,Brain,CD4+ T-lymphocytes,CD56dim NK cells,Central memory cytotoxic T cells,Central memory helper T cells,Cerebellum,Cerebral Cortex,Corpus…
hsa-miR-22-3p	miR-22-3p (miRNAs w/seed AGCUGCC)	-0.615	TargetScan Human,miRecords	Experimentally Observed,High (predicted)	ESR1	Aryl Hydrocarbon Receptor Signaling,eNOS Signaling,ERK/MAPK Signaling,Estrogen Receptor Signaling,Estrogen-Dependent Breast Cancer Signaling,Estrogen-mediated S-phase Entry,Glucocorticoid Receptor Signaling,Hepatic Cholestasis,HOTAIR Regulatory Pathway,RHOGDI Signaling,Systemic Lupus Erythematosus In T Cell Signaling Pathway	Adipose,Adrenal Gland,Amygdala,Astrocytes,BDCA-1+ dendritic cells,BDCA-3+ dendritic cells,Bone marrow-derived macrophages,Brain,Cells not otherwise specified,Cerebral Cortex,Cornea,Dendritic cells not otherwise specified,Dorsal Root Ganglion,Epithelial cells not otherwise specified,Esophagus,Fibroblasts,Granulosa cells,Heart,Hepatocytes,Hippocampus,HUVEC cells,Hypothalamus,Immature monocyte-deriv…
hsa-miR-22-3p	miR-22-3p (miRNAs w/seed AGCUGCC)	-0.615	TargetScan Human,miRecords	Experimentally Observed,High (predicted)	MAX	Adrenomedullin signaling pathway,Cell Cycle: G1/S Checkpoint Regulation,Molecular Mechanisms of Cancer,MYC Mediated Apoptosis Signaling,p38 MAPK Signaling,Small Cell Lung Cancer Signaling	Activated Vd1 Gamma-delta T cells,Activated Vd2 Gamma-delta T cells,Adipose,Amygdala,B lymphocytes not otherwise specified,BDCA-1+ dendritic cells,BDCA-3+ dendritic cells,Beta islet cells,Bladder,Brain,CD56dim NK cells,Central memory cytotoxic T cells,Cerebellum,Cerebral Cortex,Cytotoxic T cells,Dorsal Root Ganglion,Effector memory cytotoxic T cells,Effector memory RA+ cytotoxic T cells,Effector …
hsa-miR-22-3p	miR-22-3p (miRNAs w/seed AGCUGCC)	-0.615	TargetScan Human,miRecords	Experimentally Observed,Moderate (predicted)	PPARA	FXR/RXR Activation,Hepatic Cholestasis,LPS/IL-1 Mediated Inhibition of RXR Function,Oxytocin Signaling Pathway,PPAR Signaling,PPAR╬▒/RXR╬▒ Activation,Production of Nitric Oxide and Reactive Oxygen Species in Macrophages,PXR/RXR Activation,Sirtuin Signaling Pathway,Toll-like Receptor Signaling,White Adipose Tissue Browning Pathway,Xenobiotic Metabolism General Signaling Pathway	Activated Vd1 Gamma-delta T cells,Activated Vd2 Gamma-delta T cells,Adipocytes,Adipose,Adrenal Gland,B lymphocytes not otherwise specified,BDCA-1+ dendritic cells,BDCA-3+ dendritic cells,Bladder,Brain,Cartilage Tissue,CD56dim NK cells,Central memory cytotoxic T cells,Cerebral Cortex,Cerebral Ventricles,Chondrocytes,Choroid Plexus,Crypt,Dendritic cells not otherwise specified,Dermis,Dorsal Root Ga…
hsa-miR-22-3p	miR-22-3p (miRNAs w/seed AGCUGCC)	-0.615	Ingenuity Expert Findings	Experimentally Observed	SRF	Cardiac Hypertrophy Signaling,Cardiac Hypertrophy Signaling (Enhanced),Cholecystokinin/Gastrin-mediated Signaling,EGF Signaling,ERK/MAPK Signaling,G-Protein Coupled Receptor Signaling,Growth Hormone Signaling,HOTAIR Regulatory Pathway,IGF-1 Signaling,IL-6 Signaling,LPS-stimulated MAPK Signaling,Opioid Signaling Pathway,p38 MAPK Signaling,PDGF Signaling,PEDF Signaling,Pulmonary Fibrosis Idiopathic…	B lymphocytes not otherwise specified,Beta islet cells,Bladder,Cerebral Cortex,Effector T cells,Liver,Memory B cells,Naive B cells,Other Cells,Other Organ Systems,Pancreas,Skeletal Muscle,T lymphocytes not otherwise specified,Uterus,786-0,A498,A549-ATCC,ACHN,BT-549,CAKI-1,CCRF-CEM,COLO205,DU-145,EKVX,H460,HCC-2998,HCT-116,HCT-15,HL-60,HOP-62,HOP-92,HS 578T,HT29,IGROV1,K-562,KM-12,LOX IMVI,M14,MAL…
hsa-miR-222	miR-221-3p (and other miRNAs w/seed GCUACAU)	-0.689	Ingenuity Expert Findings,TargetScan Human	Experimentally Observed,Moderate (predicted)	APAF1	Amyotrophic Lateral Sclerosis Signaling,Apoptosis Signaling,Aryl Hydrocarbon Receptor Signaling,CD27 Signaling in Lymphocytes,CSDE1 Signaling Pathway,Cytotoxic T Lymphocyte-mediated Apoptosis of Target Cells,Death Receptor Signaling,Docosahexaenoic Acid (DHA) Signaling,Erythropoietin Signaling Pathway,Granzyme B Signaling,Huntington's Disease Signaling,Induction of Apoptosis by HIV1,Lymphotoxin ╬…	Adipose,Amygdala,B lymphocytes not otherwise specified,Bladder,Blood platelets,Brain,Cerebellum,Cerebral Cortex,Cytotoxic T cells,Dorsal Root Ganglion,Effector T cells,Embryonic stem cells,Epidermis,Heart,Hippocampus,Hypothalamus,Immune cells not otherwise specified,Kidney,Large Intestine,Liver,Lung,Lymphocytes not otherwise specified,Mammary Gland,Murine NKT cells,Olfactory Bulb,Other Cells,Othe…
hsa-miR-222	miR-221-3p (and other miRNAs w/seed GCUACAU)	-0.689	Ingenuity Expert Findings,TargetScan Human	Experimentally Observed,Moderate (predicted)	BBC3	BEX2 Signaling Pathway,Induction of Apoptosis by HIV1,Molecular Mechanisms of Cancer,MYC Mediated Apoptosis Signaling,p53 Signaling,Pulmonary Fibrosis Idiopathic Signaling Pathway	Astrocytes,Brain,Cerebral Cortex,Cytotoxic T cells,Effector T cells,Fibroblasts,Hematopoietic progenitor cells,Hippocampus,Liver,Neurons not otherwise specified,Other B lymphocytes,Other Cells,Other Nervous System,Other T lymphocytes,Other Tissues and Primary Cells,Skin,Small Intestine,Spleen,Splenocytes,Thymus,ACHN,BA/F3,HepG2,HT29,IGROV1,J774,MALME-3M,MCF7,NCI-H226,Other Cell Line,Other Lymphom…
hsa-miR-222	miR-221-3p (and other miRNAs w/seed GCUACAU)	-0.689	Ingenuity Expert Findings,miRecords	Experimentally Observed	BCL2L11	Apoptosis Signaling,Coronavirus Pathogenesis Pathway,Glucocorticoid Receptor Signaling,HER-2 Signaling in Breast Cancer,Molecular Mechanisms of Cancer,MYC Mediated Apoptosis Signaling,Polyamine Regulation in Colon Cancer,PTEN Signaling,Sirtuin Signaling Pathway,Systemic Lupus Erythematosus In B Cell Signaling Pathway	Activated CD56bright NK cells,Activated CD56dim NK cells,Activated helper T cells,Activated Vd1 Gamma-delta T cells,Activated Vd2 Gamma-delta T cells,Adipose,Adrenal Gland,Amygdala,B lymphocytes not otherwise specified,BDCA-1+ dendritic cells,BDCA-3+ dendritic cells,Bladder,Bone marrow cells not otherwise specified,Brain,CD56bright NK cells,CD56dim NK cells,Central memory cytotoxic T cells,Cerebe…
hsa-miR-222	miR-221-3p (and other miRNAs w/seed GCUACAU)	-0.689	Ingenuity Expert Findings,TargetScan Human,miRecords	Experimentally Observed,High (predicted)	CDKN1B	14-3-3-mediated Signaling,Antiproliferative Role of Somatostatin Receptor 2,Antiproliferative Role of TOB in T Cell Signaling,Aryl Hydrocarbon Receptor Signaling,Autophagy,Breast Cancer Regulation by Stathmin1,Cell Cycle: G1/S Checkpoint Regulation,Chronic Myeloid Leukemia Signaling,Cyclins and Cell Cycle Regulation,Endocannabinoid Cancer Inhibition Pathway,Endocannabinoid Developing Neuron Pathw…	Activated CD56bright NK cells,Activated CD56dim NK cells,Activated helper T cells,Activated Vd1 Gamma-delta T cells,Activated Vd2 Gamma-delta T cells,B lymphocytes not otherwise specified,BDCA-1+ dendritic cells,BDCA-3+ dendritic cells,Brain,CD56bright NK cells,CD56dim NK cells,Central memory cytotoxic T cells,Central memory helper T cells,Cytotoxic T cells,Dorsal Root Ganglion,Effector memory cy…
hsa-miR-222	miR-221-3p (and other miRNAs w/seed GCUACAU)	-0.689	Ingenuity Expert Findings,TargetScan Human	Experimentally Observed,High (predicted)	DIRAS3	Actin Nucleation by ARP-WASP Complex,Cardiac Hypertrophy Signaling,Cholecystokinin/Gastrin-mediated Signaling,Colorectal Cancer Metastasis Signaling,CXCR4 Signaling,Germ Cell-Sertoli Cell Junction Signaling,Glioblastoma Multiforme Signaling,Glioma Invasiveness Signaling,G╬▒q Signaling,Hepatic Fibrosis Signaling Pathway,HMGB1 Signaling,IL-8 Signaling,ILK Signaling,Integrin Signaling,Molecular Mech…	Brain,Epithelial cells not otherwise specified,Heart,Liver,Other Organ Systems,Ovary,Pancreas,Uterus,EKVX,K-562,MALME-3M,Other Cell Line,PC-3,SF-295,U251
hsa-miR-222	miR-221-3p (and other miRNAs w/seed GCUACAU)	-0.689	Ingenuity Expert Findings,TargetScan Human	Experimentally Observed,Moderate (predicted)	ESR1	Aryl Hydrocarbon Receptor Signaling,eNOS Signaling,ERK/MAPK Signaling,Estrogen Receptor Signaling,Estrogen-Dependent Breast Cancer Signaling,Estrogen-mediated S-phase Entry,Glucocorticoid Receptor Signaling,Hepatic Cholestasis,HOTAIR Regulatory Pathway,RHOGDI Signaling,Systemic Lupus Erythematosus In T Cell Signaling Pathway	Adipose,Adrenal Gland,Amygdala,Astrocytes,BDCA-1+ dendritic cells,BDCA-3+ dendritic cells,Bone marrow-derived macrophages,Brain,Cells not otherwise specified,Cerebral Cortex,Cornea,Dendritic cells not otherwise specified,Dorsal Root Ganglion,Epithelial cells not otherwise specified,Esophagus,Fibroblasts,Granulosa cells,Heart,Hepatocytes,Hippocampus,HUVEC cells,Hypothalamus,Immature monocyte-deriv…
hsa-miR-222	miR-221-3p (and other miRNAs w/seed GCUACAU)	-0.689	TargetScan Human,miRecords	Experimentally Observed,High (predicted)	FOS	14-3-3-mediated Signaling,Acute Phase Response Signaling,Adrenomedullin signaling pathway,Apelin Endothelial Signaling Pathway,April Mediated Signaling,Aryl Hydrocarbon Receptor Signaling,Autophagy,B Cell Activating Factor Signaling,CCR5 Signaling in Macrophages,CD27 Signaling in Lymphocytes,CD28 Signaling in T Helper Cells,CD40 Signaling,CDC42 Signaling,Ceramide Signaling,Chemokine Signaling,Cho…	Activated Vd1 Gamma-delta T cells,Activated Vd2 Gamma-delta T cells,Adipose,Adrenal Gland,Amygdala,Astrocytes,B lymphocytes not otherwise specified,BDCA-1+ dendritic cells,BDCA-3+ dendritic cells,Beta islet cells,Bladder,Bone marrow cells not otherwise specified,Brain,Brainstem,Calvaria,Caudate Nucleus,CD56bright NK cells,CD56dim NK cells,Cells not otherwise specified,Central memory cytotoxic T c…
hsa-miR-222	miR-221-3p (and other miRNAs w/seed GCUACAU)	-0.689	Ingenuity Expert Findings	Experimentally Observed	FOXO3	AMPK Signaling,Autophagy,Cancer Drug Resistance By Drug Efflux,Endometrial Cancer Signaling,ERK5 Signaling,Erythropoietin Signaling Pathway,Estrogen Receptor Signaling,G-Protein Coupled Receptor Signaling,Glucocorticoid Receptor Signaling,HER-2 Signaling in Breast Cancer,IGF-1 Signaling,IL-7 Signaling Pathway,Insulin Receptor Signaling,Non-Small Cell Lung Cancer Signaling,Osteoarthritis Pathway,P…	Activated helper T cells,BDCA-1+ dendritic cells,BDCA-3+ dendritic cells,Beta islet cells,Brain,Central memory cytotoxic T cells,Cerebellum,Cerebral Cortex,Dermis,Effector memory cytotoxic T cells,Effector memory RA+ cytotoxic T cells,Granulosa cells,Hematopoietic progenitor cells,HUVEC cells,Immature monocyte-derived dendritic cells,Liver,Lung,Mature monocyte-derived dendritic cells,Memory B cel…
hsa-miR-222	miR-221-3p (and other miRNAs w/seed GCUACAU)	-0.689	miRecords	Experimentally Observed	ICAM1	Agranulocyte Adhesion and Diapedesis,Apelin Endothelial Signaling Pathway,Atherosclerosis Signaling,CD40 Signaling,Dendritic Cell Maturation,Glucocorticoid Receptor Signaling,Granulocyte Adhesion and Diapedesis,Hepatic Fibrosis / Hepatic Stellate Cell Activation,Hepatic Fibrosis Signaling Pathway,HMGB1 Signaling,HOTAIR Regulatory Pathway,IL-8 Signaling,Leukocyte Extravasation Signaling,Neuroinfla…	Adipose,Adrenal Gland,Astrocytes,B lymphocytes not otherwise specified,Brain,Cardiomyocytes,Cartilage Tissue,CD34+ cells,Cells not otherwise specified,Cerebral Ventricles,Chondrocytes,Choroid Plexus,Cytotoxic T cells,Dendritic cells not otherwise specified,Dermis,Effector T cells,Endothelial cells not otherwise specified,Eosinophils,Epithelial cells not otherwise specified,Fibroblasts,Heart,Hemat…
hsa-miR-222	miR-221-3p (and other miRNAs w/seed GCUACAU)	-0.689	Ingenuity Expert Findings,TarBase,TargetScan Human,miRecords	Experimentally Observed,High (predicted)	KIT	Acute Myeloid Leukemia Signaling,IL-15 Production,Melanocyte Development and Pigmentation Signaling,Sperm Motility	Adipose,Amygdala,B lymphocytes not otherwise specified,Bladder,Bone marrow cells not otherwise specified,Brain,Cardiomyocytes,CD34+ cells,Cells not otherwise specified,Cerebellum,Cerebral Cortex,Cytotoxic T cells,Dorsal Root Ganglion,Effector T cells,Endothelial cells not otherwise specified,Epidermis,Fibroblasts,Heart,Hematopoietic progenitor cells,Hepatocytes,Hippocampus,Hypothalamus,Intraepith…
hsa-miR-222	miR-221-3p (and other miRNAs w/seed GCUACAU)	-0.689	Ingenuity Expert Findings,TargetScan Human	Experimentally Observed,High (predicted)	PIK3R1	14-3-3-mediated Signaling,3-phosphoinositide Biosynthesis,Actin Cytoskeleton Signaling,Acute Myeloid Leukemia Signaling,Acute Phase Response Signaling,Adrenomedullin signaling pathway,Aldosterone Signaling in Epithelial Cells,AMPK Signaling,Amyotrophic Lateral Sclerosis Signaling,Angiopoietin Signaling,Antiproliferative Role of Somatostatin Receptor 2,Apelin Cardiomyocyte Signaling Pathway,Apelin…	Activated CD56bright NK cells,Activated CD56dim NK cells,Activated helper T cells,Activated Vd1 Gamma-delta T cells,Activated Vd2 Gamma-delta T cells,Adipose,Amygdala,B lymphocytes not otherwise specified,BDCA-1+ dendritic cells,BDCA-3+ dendritic cells,Bladder,Brain,Brainstem,CD56bright NK cells,CD56dim NK cells,Central memory cytotoxic T cells,Central memory helper T cells,Cerebellum,Cerebral Co…
hsa-miR-222	miR-221-3p (and other miRNAs w/seed GCUACAU)	-0.689	TargetScan Human,miRecords	Experimentally Observed,High (predicted)	PPP2R2A	3-phosphoinositide Biosynthesis,3-phosphoinositide Degradation,AMPK Signaling,ATM Signaling,Autophagy,BEX2 Signaling Pathway,Breast Cancer Regulation by Stathmin1,Cardiac ╬▓-adrenergic Signaling,CDK5 Signaling,Cell Cycle Regulation by BTG Family Proteins,Ceramide Signaling,CTLA4 Signaling in Cytotoxic T Lymphocytes,Cyclins and Cell Cycle Regulation,D-myo-inositol (1,4,5,6)-Tetrakisphosphate Biosy…	Activated CD56bright NK cells,Activated CD56dim NK cells,Activated helper T cells,Activated Vd1 Gamma-delta T cells,Activated Vd2 Gamma-delta T cells,Adipose,Amygdala,B lymphocytes not otherwise specified,BDCA-1+ dendritic cells,BDCA-3+ dendritic cells,Bladder,CD56bright NK cells,CD56dim NK cells,Central memory cytotoxic T cells,Central memory helper T cells,Cerebellum,Cerebral Cortex,Cytotoxic T…
hsa-miR-222	miR-221-3p (and other miRNAs w/seed GCUACAU)	-0.689	Ingenuity Expert Findings	Experimentally Observed	PTEN	3-phosphoinositide Biosynthesis,3-phosphoinositide Degradation,Autophagy,B Cell Receptor Signaling,BEX2 Signaling Pathway,Cancer Drug Resistance By Drug Efflux,Cardiac Hypertrophy Signaling (Enhanced),CSDE1 Signaling Pathway,D-myo-inositol (1,3,4)-trisphosphate Biosynthesis,D-myo-inositol (1,4,5,6)-Tetrakisphosphate Biosynthesis,D-myo-inositol (3,4,5,6)-tetrakisphosphate Biosynthesis,D-myo-inosit…	Activated CD56bright NK cells,Activated CD56dim NK cells,Activated helper T cells,Activated Vd1 Gamma-delta T cells,Activated Vd2 Gamma-delta T cells,Adipose,Amygdala,B lymphocytes not otherwise specified,BDCA-1+ dendritic cells,BDCA-3+ dendritic cells,Bladder,Brain,CD4+ T-lymphocytes,CD56dim NK cells,Central memory cytotoxic T cells,Central memory helper T cells,Cerebellum,Cerebral Cortex,Corpus…
hsa-miR-222	miR-221-3p (and other miRNAs w/seed GCUACAU)	-0.689	TargetScan Human,miRecords	Experimentally Observed,Moderate (predicted)	SOD2	Acute Phase Response Signaling,Estrogen Receptor Signaling,Hepatic Fibrosis Signaling Pathway,Mitochondrial Dysfunction,NAD Signaling Pathway,Neuroinflammation Signaling Pathway,NRF2-mediated Oxidative Stress Response,PEDF Signaling,Senescence Pathway,Sirtuin Signaling Pathway,Superoxide Radicals Degradation	Activated Vd1 Gamma-delta T cells,Activated Vd2 Gamma-delta T cells,Adipose,Amygdala,B lymphocytes not otherwise specified,BDCA-1+ dendritic cells,BDCA-3+ dendritic cells,Beta islet cells,Bladder,Brain,CD56dim NK cells,Central memory cytotoxic T cells,Central memory helper T cells,Cerebellum,Cerebral Cortex,Cytotoxic T cells,Dorsal Root Ganglion,Effector memory cytotoxic T cells,Effector memory h…
hsa-miR-222	miR-221-3p (and other miRNAs w/seed GCUACAU)	-0.689	miRecords	Experimentally Observed	TBK1	Activation of IRF by Cytosolic Pattern Recognition Receptors,Autophagy,Coronavirus Pathogenesis Pathway,Death Receptor Signaling,Neuroinflammation Signaling Pathway,NF-╬║B Signaling,Role of RIG1-like Receptors in Antiviral Innate Immunity,Senescence Pathway,Systemic Lupus Erythematosus In B Cell Signaling Pathway,TNFR2 Signaling	Activated CD56bright NK cells,Activated CD56dim NK cells,Activated helper T cells,Activated Vd1 Gamma-delta T cells,Activated Vd2 Gamma-delta T cells,Adipose,Amygdala,B lymphocytes not otherwise specified,BDCA-1+ dendritic cells,BDCA-3+ dendritic cells,Bladder,CD56bright NK cells,CD56dim NK cells,Central memory cytotoxic T cells,Central memory helper T cells,Cerebellum,Cerebral Cortex,Cytotoxic T…
hsa-miR-222	miR-221-3p (and other miRNAs w/seed GCUACAU)	-0.689	Ingenuity Expert Findings	Experimentally Observed	TIMP3	Glioma Invasiveness Signaling,Inhibition of Matrix Metalloproteases,Leukocyte Extravasation Signaling,Oncostatin M Signaling,Osteoarthritis Pathway	Adipose,Amygdala,Bladder,Blood platelets,Bone marrow-derived macrophages,Brain,Cerebellum,Cerebral Cortex,Cornea,Cytotoxic T cells,Dorsal Root Ganglion,Effector T cells,Epidermis,Fibroblasts,Heart,Hematopoietic progenitor cells,Hippocampus,Hypothalamus,Kidney,Large Intestine,Liver,Lung,Mammary Gland,Megakaryocytes,Neurons not otherwise specified,Olfactory Bulb,Other Cells,Other Endothelial cells,…
hsa-miR-23a	miR-23a-3p (and other miRNAs w/seed UCACAUU)	1.174	TarBase,miRecords	Experimentally Observed	HES1	Estrogen Receptor Signaling,Notch Signaling,Osteoarthritis Pathway,Pulmonary Fibrosis Idiopathic Signaling Pathway,VDR/RXR Activation	Adipose,Amygdala,B lymphocytes not otherwise specified,Bladder,Bone marrow cells not otherwise specified,Brain,Cartilage Tissue,Cerebellum,Cerebral Cortex,Crypt,Cytotoxic T cells,Dermis,Dorsal Root Ganglion,Effector T cells,Endothelial cells not otherwise specified,Epidermis,Granule cells,Heart,Hematopoietic progenitor cells,Hepatocytes,Hippocampus,HUVEC cells,Hypothalamus,Keratinocytes,Kidney,La…
hsa-miR-23a	miR-23a-3p (and other miRNAs w/seed UCACAUU)	1.174	Ingenuity Expert Findings,TargetScan Human	Experimentally Observed,Moderate (predicted)	IL6R	Acute Phase Response Signaling,Cardiac Hypertrophy Signaling,Cardiac Hypertrophy Signaling (Enhanced),Colorectal Cancer Metastasis Signaling,Glucocorticoid Receptor Signaling,Hepatic Fibrosis / Hepatic Stellate Cell Activation,HIF1╬▒ Signaling,IL-6 Signaling,Iron homeostasis signaling pathway,Neuroinflammation Signaling Pathway,PI3K/AKT Signaling,Regulation Of The Epithelial Mesenchymal Transitio…	Activated CD56dim NK cells,Activated Vd1 Gamma-delta T cells,Activated Vd2 Gamma-delta T cells,Adipocytes,Adipose,Amygdala,B lymphocytes not otherwise specified,BDCA-1+ dendritic cells,BDCA-3+ dendritic cells,Bladder,Bone marrow cells not otherwise specified,Brain,Brainstem,Cardiomyocytes,CD4+ T-lymphocytes,Central memory helper T cells,Cerebral Cortex,Cytotoxic T cells,Epithelial cells not other…
hsa-miR-23a	miR-23a-3p (and other miRNAs w/seed UCACAUU)	1.174	miRecords	Experimentally Observed	MDH2	Aspartate Degradation II,Gluconeogenesis I,TCA Cycle II (Eukaryotic)	Activated CD56bright NK cells,Activated CD56dim NK cells,Activated Vd1 Gamma-delta T cells,Activated Vd2 Gamma-delta T cells,Adipose,Amygdala,B lymphocytes not otherwise specified,BDCA-1+ dendritic cells,BDCA-3+ dendritic cells,Bladder,Central memory helper T cells,Cerebellum,Cerebral Cortex,Cytotoxic T cells,Dorsal Root Ganglion,Effector T cells,Epidermis,Heart,Hippocampus,Hypothalamus,Immature …
hsa-miR-23a	miR-23a-3p (and other miRNAs w/seed UCACAUU)	1.174	TargetScan Human,miRecords	Experimentally Observed,Moderate (predicted)	MET	Axonal Guidance Signaling,Clathrin-mediated Endocytosis Signaling,Epithelial Adherens Junction Signaling,FGF Signaling,Hepatic Fibrosis / Hepatic Stellate Cell Activation,HGF Signaling,HIF1╬▒ Signaling,HOTAIR Regulatory Pathway,IL-15 Production,IL-7 Signaling Pathway,Macropinocytosis Signaling,MSP-RON Signaling In Cancer Cells Pathway,Regulation Of The Epithelial Mesenchymal Transition By Growth …	Activated CD56bright NK cells,Activated Vd1 Gamma-delta T cells,Adrenal Gland,B lymphocytes not otherwise specified,Brain,Brainstem,Cerebellum,Dorsal Root Ganglion,Embryonic stem cells,Endothelial cells not otherwise specified,Epithelial cells not otherwise specified,Esophagus,Heart,Hematopoietic progenitor cells,Hepatocytes,HUVEC cells,Kidney,Large Intestine,Lens,Liver,Lung,Macrophages not other…
hsa-miR-23a	miR-23a-3p (and other miRNAs w/seed UCACAUU)	1.174	TarBase	Experimentally Observed	NOTCH1	Epithelial Adherens Junction Signaling,Estrogen Receptor Signaling,Molecular Mechanisms of Cancer,Notch Signaling,Osteoarthritis Pathway,Pancreatic Adenocarcinoma Signaling,Pulmonary Fibrosis Idiopathic Signaling Pathway,Pulmonary Healing Signaling Pathway,Regulation Of The Epithelial Mesenchymal Transition In Development Pathway,Regulation of the Epithelial-Mesenchymal Transition Pathway,Th1 and…	Activated CD56bright NK cells,Activated CD56dim NK cells,Activated Vd1 Gamma-delta T cells,Activated Vd2 Gamma-delta T cells,Adipose,Amygdala,B lymphocytes not otherwise specified,BDCA-1+ dendritic cells,BDCA-3+ dendritic cells,Bladder,Bone marrow cells not otherwise specified,Brain,Cartilage Tissue,CD4+ T-lymphocytes,CD56bright NK cells,CD56dim NK cells,Central memory helper T cells,Cerebellum,C…
hsa-miR-23a	miR-23a-3p (and other miRNAs w/seed UCACAUU)	1.174	Ingenuity Expert Findings,TargetScan Human	Experimentally Observed,Moderate (predicted)	PTEN	3-phosphoinositide Biosynthesis,3-phosphoinositide Degradation,Autophagy,B Cell Receptor Signaling,BEX2 Signaling Pathway,Cancer Drug Resistance By Drug Efflux,Cardiac Hypertrophy Signaling (Enhanced),CSDE1 Signaling Pathway,D-myo-inositol (1,3,4)-trisphosphate Biosynthesis,D-myo-inositol (1,4,5,6)-Tetrakisphosphate Biosynthesis,D-myo-inositol (3,4,5,6)-tetrakisphosphate Biosynthesis,D-myo-inosit…	Activated CD56bright NK cells,Activated CD56dim NK cells,Activated helper T cells,Activated Vd1 Gamma-delta T cells,Activated Vd2 Gamma-delta T cells,Adipose,Amygdala,B lymphocytes not otherwise specified,BDCA-1+ dendritic cells,BDCA-3+ dendritic cells,Bladder,Brain,CD4+ T-lymphocytes,CD56dim NK cells,Central memory cytotoxic T cells,Central memory helper T cells,Cerebellum,Cerebral Cortex,Corpus…
hsa-miR-23a	miR-23a-3p (and other miRNAs w/seed UCACAUU)	1.174	miRecords	Experimentally Observed	SMAD4	Antiproliferative Role of TOB in T Cell Signaling,BMP signaling pathway,Cardiomyocyte Differentiation via BMP Receptors,Cell Cycle: G1/S Checkpoint Regulation,Chronic Myeloid Leukemia Signaling,Colorectal Cancer Metastasis Signaling,Coronavirus Pathogenesis Pathway,Factors Promoting Cardiogenesis in Vertebrates,FAT10 Cancer Signaling Pathway,Glucocorticoid Receptor Signaling,Hepatic Fibrosis / He…	Activated helper T cells,Activated Vd1 Gamma-delta T cells,Activated Vd2 Gamma-delta T cells,Adipose,Amygdala,Astrocytes,B lymphocytes not otherwise specified,BDCA-1+ dendritic cells,BDCA-3+ dendritic cells,Bladder,Brain,Calvaria,CD56bright NK cells,CD56dim NK cells,Cells not otherwise specified,Central memory cytotoxic T cells,Central memory helper T cells,Cerebellum,Cerebral Cortex,Cytotoxic T …
hsa-miR-23a	miR-23a-3p (and other miRNAs w/seed UCACAUU)	1.174	miRecords	Experimentally Observed	SMAD5	Adipogenesis pathway,BMP signaling pathway,Cardiomyocyte Differentiation via BMP Receptors,Factors Promoting Cardiogenesis in Vertebrates,HIPPO signaling,Human Embryonic Stem Cell Pluripotency,Iron homeostasis signaling pathway,Molecular Mechanisms of Cancer,Mouse Embryonic Stem Cell Pluripotency,Osteoarthritis Pathway,Pulmonary Healing Signaling Pathway,RAR Activation,Role of NANOG in Mammalian …	Activated Vd1 Gamma-delta T cells,Activated Vd2 Gamma-delta T cells,Adipose,Amygdala,B lymphocytes not otherwise specified,BDCA-1+ dendritic cells,BDCA-3+ dendritic cells,Beta islet cells,Bladder,Bone marrow cells not otherwise specified,Brain,Cells not otherwise specified,Central memory cytotoxic T cells,Cerebellum,Cytotoxic T cells,Dorsal Root Ganglion,Effector memory cytotoxic T cells,Effector…
hsa-miR-27a	miR-27a-3p (and other miRNAs w/seed UCACAGU)	1.108	TargetScan Human,miRecords	Experimentally Observed,High (predicted)	ADORA2B	Breast Cancer Regulation by Stathmin1,cAMP-mediated signaling,CREB Signaling in Neurons,G-Protein Coupled Receptor Signaling,G╬▒s Signaling,Neurovascular Coupling Signaling Pathway,Phagosome Formation	Activated Vd1 Gamma-delta T cells,Activated Vd2 Gamma-delta T cells,Adipocytes,Adipose,BDCA-1+ dendritic cells,BDCA-3+ dendritic cells,Bladder,Bone marrow-derived dendritic cells,Bone marrow-derived macrophages,Brain,CD4+ T-lymphocytes,Dermis,Epithelial cells not otherwise specified,Fibroblasts,Heart,HUVEC cells,Hypothalamus,Immature monocyte-derived dendritic cells,Keratinocytes,Large Intestine,…
hsa-miR-27a	miR-27a-3p (and other miRNAs w/seed UCACAGU)	1.108	Ingenuity Expert Findings	Experimentally Observed	BAX	14-3-3-mediated Signaling,Adrenomedullin signaling pathway,Amyotrophic Lateral Sclerosis Signaling,Apoptosis Signaling,Aryl Hydrocarbon Receptor Signaling,Colorectal Cancer Metastasis Signaling,Coronavirus Pathogenesis Pathway,Dilated Cardiomyopathy Signaling Pathway,Docosahexaenoic Acid (DHA) Signaling,Hepatic Fibrosis / Hepatic Stellate Cell Activation,Huntington's Disease Signaling,IL-7 Signal…	Adipose,Amygdala,Astrocytes,B lymphocytes not otherwise specified,Bladder,Brain,Cells not otherwise specified,Cerebellum,Cerebral Cortex,Cytotoxic T cells,Dorsal Root Ganglion,Effector T cells,Eosinophils,Epidermis,Epithelial cells not otherwise specified,Esophagus,Granulocytes not otherwise specified,Gray Matter,Heart,Hippocampus,Hypothalamus,Kidney,Large Intestine,Liver,Lung,Mammary Gland,Memor…
hsa-miR-27a	miR-27a-3p (and other miRNAs w/seed UCACAGU)	1.108	Ingenuity Expert Findings,TargetScan Human	Experimentally Observed,Moderate (predicted)	BBC3	BEX2 Signaling Pathway,Induction of Apoptosis by HIV1,Molecular Mechanisms of Cancer,MYC Mediated Apoptosis Signaling,p53 Signaling,Pulmonary Fibrosis Idiopathic Signaling Pathway	Astrocytes,Brain,Cerebral Cortex,Cytotoxic T cells,Effector T cells,Fibroblasts,Hematopoietic progenitor cells,Hippocampus,Liver,Neurons not otherwise specified,Other B lymphocytes,Other Cells,Other Nervous System,Other T lymphocytes,Other Tissues and Primary Cells,Skin,Small Intestine,Spleen,Splenocytes,Thymus,ACHN,BA/F3,HepG2,HT29,IGROV1,J774,MALME-3M,MCF7,NCI-H226,Other Cell Line,Other Lymphom…
hsa-miR-27a	miR-27a-3p (and other miRNAs w/seed UCACAGU)	1.108	TarBase,miRecords	Experimentally Observed	CYP1B1	Acetone Degradation I (to Methylglyoxal),Aryl Hydrocarbon Receptor Signaling,Bupropion Degradation,Estrogen Biosynthesis,Melatonin Degradation I,Nicotine Degradation II,Nicotine Degradation III,Superpathway of Melatonin Degradation,Xenobiotic Metabolism AHR Signaling Pathway,Xenobiotic Metabolism Signaling	Adipose,Adrenal Gland,Bladder,Bone marrow cells not otherwise specified,Brain,Cerebral Cortex,Dermis,Dorsal Root Ganglion,Epithelial cells not otherwise specified,Fibroblasts,Heart,Keratinocytes,Kidney,Liver,Lung,Lymphocytes not otherwise specified,Macrophages not otherwise specified,Mammary Gland,Neurons not otherwise specified,Other Cells,Other Epithelial cells,Other Organ Systems,Other Tissues…
hsa-miR-27a	miR-27a-3p (and other miRNAs w/seed UCACAGU)	1.108	TargetScan Human,miRecords	Experimentally Observed,Moderate (predicted)	FADD	Activation of IRF by Cytosolic Pattern Recognition Receptors,Cytotoxic T Lymphocyte-mediated Apoptosis of Target Cells,Death Receptor Signaling,Induction of Apoptosis by HIV1,Molecular Mechanisms of Cancer,MYC Mediated Apoptosis Signaling,Necroptosis Signaling Pathway,NF-╬║B Signaling,Osteoarthritis Pathway,p38 MAPK Signaling,Retinoic acid Mediated Apoptosis Signaling,Role of PKR in Interferon In…	Activated CD56bright NK cells,Activated CD56dim NK cells,Activated helper T cells,Activated Vd1 Gamma-delta T cells,Activated Vd2 Gamma-delta T cells,BDCA-1+ dendritic cells,BDCA-3+ dendritic cells,CD56bright NK cells,Central memory helper T cells,Dermis,Effector memory helper T cells,Epidermis,Hematopoietic progenitor cells,Hepatocytes,Immature monocyte-derived dendritic cells,Keratinocytes,Live…
hsa-miR-27a	miR-27a-3p (and other miRNAs w/seed UCACAGU)	1.108	TargetScan Human,miRecords	Experimentally Observed,Moderate (predicted)	FOXO1	14-3-3-mediated Signaling,Adipogenesis pathway,AMPK Signaling,Angiopoietin Signaling,Autophagy,B Cell Receptor Signaling,Cancer Drug Resistance By Drug Efflux,Cell Cycle: G1/S Checkpoint Regulation,Docosahexaenoic Acid (DHA) Signaling,ERB2-ERBB3 Signaling,ERBB Signaling,Estrogen Receptor Signaling,FXR/RXR Activation,G-Protein Coupled Receptor Signaling,Glioblastoma Multiforme Signaling,Hepatic Fi…	Adipocytes,Adipose,B lymphocytes not otherwise specified,Beta islet cells,Brain,Cerebellum,Cerebral Cortex,Cytotoxic T cells,Effector T cells,Endothelial cells not otherwise specified,Epidermis,Hematopoietic progenitor cells,Hippocampus,HUVEC cells,Hypothalamus,Large Intestine,Liver,Lung,Lymph node,Mammary Gland,Memory B cells,Naive B cells,Olfactory Bulb,Other B lymphocytes,Other Cells,Other Org…
hsa-miR-27a	miR-27a-3p (and other miRNAs w/seed UCACAGU)	1.108	Ingenuity Expert Findings,TargetScan Human	Experimentally Observed,High (predicted)	GRB2	14-3-3-mediated Signaling,Actin Cytoskeleton Signaling,Actin Nucleation by ARP-WASP Complex,Acute Myeloid Leukemia Signaling,Acute Phase Response Signaling,Adrenomedullin signaling pathway,Angiopoietin Signaling,Axonal Guidance Signaling,B Cell Receptor Signaling,BMP signaling pathway,Breast Cancer Regulation by Stathmin1,Cardiac Hypertrophy Signaling,CD28 Signaling in T Helper Cells,Cholecystoki…	Activated helper T cells,B lymphocytes not otherwise specified,BDCA-1+ dendritic cells,BDCA-3+ dendritic cells,Brain,Central memory cytotoxic T cells,Effector memory cytotoxic T cells,Effector memory RA+ cytotoxic T cells,Fibroblasts,Heart,Immature monocyte-derived dendritic cells,Intraepithelial T lymphocytes,Kidney,Liver,Mature monocyte-derived dendritic cells,Memory B cells,Monocyte-derived ma…
hsa-miR-27a	miR-27a-3p (and other miRNAs w/seed UCACAGU)	1.108	Ingenuity Expert Findings	Experimentally Observed	IGF1	Amyotrophic Lateral Sclerosis Signaling,Autophagy,Axonal Guidance Signaling,Breast Cancer Regulation by Stathmin1,Cardiac Hypertrophy Signaling,Cardiac Hypertrophy Signaling (Enhanced),Clathrin-mediated Endocytosis Signaling,CREB Signaling in Neurons,Estrogen Receptor Signaling,Estrogen-Dependent Breast Cancer Signaling,Glioblastoma Multiforme Signaling,Glioma Signaling,Glucocorticoid Receptor Si…	Activated Vd1 Gamma-delta T cells,Activated Vd2 Gamma-delta T cells,Adipocytes,Adipose,Adrenal Gland,Amygdala,Astrocytes,B lymphocytes not otherwise specified,Bladder,Blood platelets,Bone marrow cells not otherwise specified,Bone marrow-derived macrophages,Brain,Cartilage Tissue,Cerebellum,Cerebral Cortex,Chondrocytes,Cortical neurons,Cytotoxic T cells,Dendritic cells not otherwise specified,Derm…
hsa-miR-27a	miR-27a-3p (and other miRNAs w/seed UCACAGU)	1.108	TarBase	Experimentally Observed	NOTCH1	Epithelial Adherens Junction Signaling,Estrogen Receptor Signaling,Molecular Mechanisms of Cancer,Notch Signaling,Osteoarthritis Pathway,Pancreatic Adenocarcinoma Signaling,Pulmonary Fibrosis Idiopathic Signaling Pathway,Pulmonary Healing Signaling Pathway,Regulation Of The Epithelial Mesenchymal Transition In Development Pathway,Regulation of the Epithelial-Mesenchymal Transition Pathway,Th1 and…	Activated CD56bright NK cells,Activated CD56dim NK cells,Activated Vd1 Gamma-delta T cells,Activated Vd2 Gamma-delta T cells,Adipose,Amygdala,B lymphocytes not otherwise specified,BDCA-1+ dendritic cells,BDCA-3+ dendritic cells,Bladder,Bone marrow cells not otherwise specified,Brain,Cartilage Tissue,CD4+ T-lymphocytes,CD56bright NK cells,CD56dim NK cells,Central memory helper T cells,Cerebellum,C…
hsa-miR-27a	miR-27a-3p (and other miRNAs w/seed UCACAGU)	1.108	miRecords	Experimentally Observed	ODC1	Polyamine Regulation in Colon Cancer,Putrescine Biosynthesis III	Activated CD56bright NK cells,Activated CD56dim NK cells,Activated helper T cells,Activated Vd1 Gamma-delta T cells,Activated Vd2 Gamma-delta T cells,Adipose,Amygdala,B lymphocytes not otherwise specified,BDCA-1+ dendritic cells,BDCA-3+ dendritic cells,Bladder,Brain,CD56bright NK cells,CD56dim NK cells,Central memory cytotoxic T cells,Central memory helper T cells,Cerebellum,Cerebral Cortex,Cereb…
hsa-miR-27a	miR-27a-3p (and other miRNAs w/seed UCACAGU)	1.108	Ingenuity Expert Findings,TargetScan Human	Experimentally Observed,Moderate (predicted)	PDPK1	Acute Phase Response Signaling,Aldosterone Signaling in Epithelial Cells,B Cell Receptor Signaling,CD28 Signaling in T Helper Cells,Docosahexaenoic Acid (DHA) Signaling,EIF2 Signaling,Endometrial Cancer Signaling,eNOS Signaling,ERB2-ERBB3 Signaling,ERBB Signaling,ERBB4 Signaling,Erythropoietin Signaling Pathway,FAK Signaling,Fc Epsilon RI Signaling,Fc╬│RIIB Signaling in B Lymphocytes,FLT3 Signali…	Activated CD56bright NK cells,Activated CD56dim NK cells,Activated helper T cells,Activated Vd1 Gamma-delta T cells,Activated Vd2 Gamma-delta T cells,Adipose,Amygdala,B lymphocytes not otherwise specified,BDCA-1+ dendritic cells,BDCA-3+ dendritic cells,Bladder,Brain,CD56bright NK cells,CD56dim NK cells,Central memory helper T cells,Cerebellum,Cerebral Cortex,Cytotoxic T cells,Dermis,Dorsal Root G…
hsa-miR-27a	miR-27a-3p (and other miRNAs w/seed UCACAGU)	1.108	TarBase	Experimentally Observed	PKMYT1	Cell Cycle: G2/M DNA Damage Checkpoint Regulation,Mitotic Roles of Polo-Like Kinase	Adipose,Amygdala,B lymphocytes not otherwise specified,Brain,Cytotoxic T cells,Dorsal Root Ganglion,Effector T cells,Granulosa cells,Heart,Kidney,Liver,Lung,Mammary Gland,Memory B cells,Oocytes,Ovary,Spleen,Testis,Thymus,786-0,A498,A549-ATCC,ACHN,BT-549,Caco2 cells,CAKI-1,CCRF-CEM,COLO205,DU-145,EKVX,H460,HCC-2998,HCT-116,HCT-15,HL-60,HOP-62,HOP-92,HS 578T,HT29,IGROV1,J774,K-562,KM-12,LOX IMVI,M1…
hsa-miR-27a	miR-27a-3p (and other miRNAs w/seed UCACAGU)	1.108	Ingenuity Expert Findings,TargetScan Human,miRecords	Experimentally Observed,High (predicted)	PPARG	Adipogenesis pathway,Adrenomedullin signaling pathway,ERK/MAPK Signaling,FXR/RXR Activation,Glucocorticoid Receptor Signaling,Hepatic Fibrosis Signaling Pathway,IL-12 Signaling and Production in Macrophages,Osteoarthritis Pathway,Oxytocin Signaling Pathway,PEDF Signaling,Polyamine Regulation in Colon Cancer,PPAR Signaling,Sirtuin Signaling Pathway,Type II Diabetes Mellitus Signaling,Unfolded prot…	Adipocytes,Adipose,Adrenal Gland,Astrocytes,B lymphocytes not otherwise specified,Beta islet cells,Bladder,Bone marrow-derived dendritic cells,Bone marrow-derived macrophages,Brain,Cartilage Tissue,Chondrocytes,Crypt,Dendritic cells not otherwise specified,Endothelial cells not otherwise specified,Epithelial cells not otherwise specified,Esophagus,Fibroblasts,Granule cells,Granulocytes not otherw…
hsa-miR-27a	miR-27a-3p (and other miRNAs w/seed UCACAGU)	1.108	Ingenuity Expert Findings,TargetScan Human	Experimentally Observed,High (predicted)	PXN	Actin Cytoskeleton Signaling,Agrin Interactions at Neuromuscular Junction,Axonal Guidance Signaling,Cholecystokinin/Gastrin-mediated Signaling,CXCR4 Signaling,Ephrin B Signaling,Ephrin Receptor Signaling,ERK/MAPK Signaling,FAK Signaling,Fc╬│ Receptor-mediated Phagocytosis in Macrophages and Monocytes,G-Protein Coupled Receptor Signaling,Germ Cell-Sertoli Cell Junction Signaling,GNRH Signaling,G╬▒…	Activated CD56bright NK cells,Activated helper T cells,Activated Vd1 Gamma-delta T cells,Activated Vd2 Gamma-delta T cells,Adipose,Amygdala,B lymphocytes not otherwise specified,BDCA-1+ dendritic cells,BDCA-3+ dendritic cells,Bladder,Brain,CD56bright NK cells,CD56dim NK cells,Central memory cytotoxic T cells,Central memory helper T cells,Cerebellum,Cerebral Cortex,Cytotoxic T cells,Dorsal Root Ga…
hsa-miR-27a	miR-27a-3p (and other miRNAs w/seed UCACAGU)	1.108	miRecords	Experimentally Observed	RXRA	Adrenomedullin signaling pathway,Aryl Hydrocarbon Receptor Signaling,FXR/RXR Activation,Glucocorticoid Receptor Signaling,Hepatic Cholestasis,IL-12 Signaling and Production in Macrophages,LPS/IL-1 Mediated Inhibition of RXR Function,LXR/RXR Activation,Non-Small Cell Lung Cancer Signaling,NUR77 Signaling in T Lymphocytes,PPAR Signaling,PPAR╬▒/RXR╬▒ Activation,PXR/RXR Activation,RAR Activation,Reti…	Adipose,Adrenal Gland,B lymphocytes not otherwise specified,Bladder,Brain,Cerebellum,Dermis,Effector T cells,Endothelial cells not otherwise specified,Epidermis,Epithelial cells not otherwise specified,Fibroblasts,Heart,Hematopoietic progenitor cells,Hepatocytes,Hippocampus,Hypothalamus,Keratinocytes,Kidney,Large Intestine,Liver,Lung,Macrophages not otherwise specified,Memory B cells,Mesenchymal …
hsa-miR-27a	miR-27a-3p (and other miRNAs w/seed UCACAGU)	1.108	miRecords	Experimentally Observed	SMAD4	Antiproliferative Role of TOB in T Cell Signaling,BMP signaling pathway,Cardiomyocyte Differentiation via BMP Receptors,Cell Cycle: G1/S Checkpoint Regulation,Chronic Myeloid Leukemia Signaling,Colorectal Cancer Metastasis Signaling,Coronavirus Pathogenesis Pathway,Factors Promoting Cardiogenesis in Vertebrates,FAT10 Cancer Signaling Pathway,Glucocorticoid Receptor Signaling,Hepatic Fibrosis / He…	Activated helper T cells,Activated Vd1 Gamma-delta T cells,Activated Vd2 Gamma-delta T cells,Adipose,Amygdala,Astrocytes,B lymphocytes not otherwise specified,BDCA-1+ dendritic cells,BDCA-3+ dendritic cells,Bladder,Brain,Calvaria,CD56bright NK cells,CD56dim NK cells,Cells not otherwise specified,Central memory cytotoxic T cells,Central memory helper T cells,Cerebellum,Cerebral Cortex,Cytotoxic T …
hsa-miR-27a	miR-27a-3p (and other miRNAs w/seed UCACAGU)	1.108	TargetScan Human,miRecords	Experimentally Observed,Moderate (predicted)	SMAD5	Adipogenesis pathway,BMP signaling pathway,Cardiomyocyte Differentiation via BMP Receptors,Factors Promoting Cardiogenesis in Vertebrates,HIPPO signaling,Human Embryonic Stem Cell Pluripotency,Iron homeostasis signaling pathway,Molecular Mechanisms of Cancer,Mouse Embryonic Stem Cell Pluripotency,Osteoarthritis Pathway,Pulmonary Healing Signaling Pathway,RAR Activation,Role of NANOG in Mammalian …	Activated Vd1 Gamma-delta T cells,Activated Vd2 Gamma-delta T cells,Adipose,Amygdala,B lymphocytes not otherwise specified,BDCA-1+ dendritic cells,BDCA-3+ dendritic cells,Beta islet cells,Bladder,Bone marrow cells not otherwise specified,Brain,Cells not otherwise specified,Central memory cytotoxic T cells,Cerebellum,Cytotoxic T cells,Dorsal Root Ganglion,Effector memory cytotoxic T cells,Effector…
hsa-miR-27a	miR-27a-3p (and other miRNAs w/seed UCACAGU)	1.108	miRecords	Experimentally Observed	SRM	Polyamine Regulation in Colon Cancer,Spermidine Biosynthesis I	Activated CD56bright NK cells,Activated helper T cells,Activated Vd1 Gamma-delta T cells,Activated Vd2 Gamma-delta T cells,Adipose,Amygdala,B lymphocytes not otherwise specified,BDCA-1+ dendritic cells,BDCA-3+ dendritic cells,Bladder,Central memory helper T cells,Cerebellum,Cerebral Cortex,Cytotoxic T cells,Dorsal Root Ganglion,Effector memory helper T cells,Effector T cells,Epidermis,Heart,Hippo…
hsa-miR-27a	miR-27a-3p (and other miRNAs w/seed UCACAGU)	1.108	Ingenuity Expert Findings,TargetScan Human	Experimentally Observed,Moderate (predicted)	WEE1	Cell Cycle: G2/M DNA Damage Checkpoint Regulation,Cyclins and Cell Cycle Regulation,Hereditary Breast Cancer Signaling,Mitotic Roles of Polo-Like Kinase	Activated CD56bright NK cells,Activated helper T cells,Activated Vd1 Gamma-delta T cells,Activated Vd2 Gamma-delta T cells,Adipose,Amygdala,B lymphocytes not otherwise specified,BDCA-1+ dendritic cells,BDCA-3+ dendritic cells,Bladder,Central memory helper T cells,Cerebellum,Cerebral Cortex,Cytotoxic T cells,Dorsal Root Ganglion,Effector memory cytotoxic T cells,Effector memory helper T cells,Effe…
hsa-miR-296-3p	miR-296-3p (miRNAs w/seed AGGGUUG)	0.679	Ingenuity Expert Findings	Experimentally Observed	CREB1	AMPK Signaling,ATM Signaling,Autophagy,B Cell Receptor Signaling,BMP signaling pathway,Breast Cancer Regulation by Stathmin1,Calcium Signaling,cAMP-mediated signaling,Cardiac Hypertrophy Signaling,Circadian Rhythm Signaling,Corticotropin Releasing Hormone Signaling,CREB Signaling in Neurons,Dendritic Cell Maturation,Dopamine-DARPP32 Feedback in cAMP Signaling,Endocannabinoid Cancer Inhibition Pat…	Adipose,Amygdala,B lymphocytes not otherwise specified,Beta islet cells,Bladder,Bone marrow cells not otherwise specified,Brain,Cerebellum,Cerebral Cortex,Cytotoxic T cells,Dorsal Root Ganglion,Effector T cells,Embryonic stem cells,Epidermis,Heart,Hippocampus,Hypothalamus,Kidney,Large Intestine,Liver,Lung,Mammary Gland,Memory B cells,Naive B cells,Olfactory Bulb,Other Cells,Other Epithelial cells…
hsa-miR-29c	miR-29b-3p (and other miRNAs w/seed AGCACCA)	0.697	miRecords	Experimentally Observed	ACVR2A	Cardiac Hypertrophy Signaling (Enhanced),Epithelial Adherens Junction Signaling,Factors Promoting Cardiogenesis in Vertebrates,FAT10 Cancer Signaling Pathway,Hepatic Fibrosis Signaling Pathway,Neuroinflammation Signaling Pathway,PPAR╬▒/RXR╬▒ Activation,Pulmonary Fibrosis Idiopathic Signaling Pathway,Pyridoxal 5'-phosphate Salvage Pathway,Salvage Pathways of Pyrimidine Ribonucleotides,Senescence P…	Adipose,Adrenal Gland,Amygdala,B lymphocytes not otherwise specified,BDCA-1+ dendritic cells,Bladder,Brain,Calvaria,Central memory cytotoxic T cells,Cerebellum,Cerebral Cortex,Cytotoxic T cells,Dorsal Root Ganglion,Effector memory cytotoxic T cells,Effector memory RA+ cytotoxic T cells,Effector T cells,Endothelial cells not otherwise specified,Epidermis,Epithelial cells not otherwise specified,He…
hsa-miR-29c	miR-29b-3p (and other miRNAs w/seed AGCACCA)	0.697	Ingenuity Expert Findings,TargetScan Human,miRecords	Experimentally Observed,High (predicted)	CDC42	Actin Cytoskeleton Signaling,Actin Nucleation by ARP-WASP Complex,Agrin Interactions at Neuromuscular Junction,Axonal Guidance Signaling,B Cell Receptor Signaling,Cardiac Hypertrophy Signaling,CD28 Signaling in T Helper Cells,CDC42 Signaling,Cholecystokinin/Gastrin-mediated Signaling,Clathrin-mediated Endocytosis Signaling,Colorectal Cancer Metastasis Signaling,CXCR4 Signaling,Ephrin A Signaling,…	Activated helper T cells,Activated Vd1 Gamma-delta T cells,Activated Vd2 Gamma-delta T cells,BDCA-1+ dendritic cells,BDCA-3+ dendritic cells,Brain,CD34+ cells,Central memory cytotoxic T cells,Central memory helper T cells,Cytotoxic T cells,Effector memory cytotoxic T cells,Effector memory helper T cells,Effector memory RA+ cytotoxic T cells,Heart,Hematopoietic progenitor cells,Immature monocyte-d…
hsa-miR-29c	miR-29b-3p (and other miRNAs w/seed AGCACCA)	0.697	TargetScan Human,miRecords	Experimentally Observed,High (predicted)	CDK6	Aryl Hydrocarbon Receptor Signaling,Breast Cancer Regulation by Stathmin1,Cell Cycle Control of Chromosomal Replication,Cell Cycle: G1/S Checkpoint Regulation,Chronic Myeloid Leukemia Signaling,Cyclins and Cell Cycle Regulation,Glioblastoma Multiforme Signaling,Glioma Signaling,Hereditary Breast Cancer Signaling,Molecular Mechanisms of Cancer,Non-Small Cell Lung Cancer Signaling,Pyridoxal 5'-phos…	Activated helper T cells,Activated Vd1 Gamma-delta T cells,Activated Vd2 Gamma-delta T cells,BDCA-1+ dendritic cells,BDCA-3+ dendritic cells,Central memory cytotoxic T cells,Effector memory cytotoxic T cells,Effector memory RA+ cytotoxic T cells,Immature monocyte-derived dendritic cells,Liver,Mature monocyte-derived dendritic cells,Monocyte-derived macrophage,Naive helper T cells,Natural T-regula…
hsa-miR-29c	miR-29b-3p (and other miRNAs w/seed AGCACCA)	0.697	Ingenuity Expert Findings,TarBase,TargetScan Human,miRecords	Experimentally Observed,High (predicted)	COL1A1	Apelin Liver Signaling Pathway,Atherosclerosis Signaling,Dendritic Cell Maturation,GP6 Signaling Pathway,Hepatic Fibrosis / Hepatic Stellate Cell Activation,Hepatic Fibrosis Signaling Pathway,HOTAIR Regulatory Pathway,IL-6 Signaling,Intrinsic Prothrombin Activation Pathway,Natural Killer Cell Signaling,Pulmonary Fibrosis Idiopathic Signaling Pathway,Role of Osteoblasts, Osteoclasts and Chondrocyt…	Brain,Calvaria,Dermis,Fibroblasts,Heart,Kidney,Liver,Mesenchymal stem cells,Monocyte-derived macrophage,Monocytes not otherwise specified,Osteoblasts,Other Cells,Other Organ Systems,Other Tissues and Primary Cells,Skeletal Muscle,Skin,Smooth Muscle,Smooth muscle cells not otherwise specified,Stromal cells,Subventricular Zone,Thyroid Gland,Ventricular Zone,HeLa,HS 578T,MG-63,NCI-H226,NIH/3T3 cells…
hsa-miR-29c	miR-29b-3p (and other miRNAs w/seed AGCACCA)	0.697	Ingenuity Expert Findings,TarBase,TargetScan Human,miRecords	Experimentally Observed,High (predicted)	COL1A2	Apelin Liver Signaling Pathway,Atherosclerosis Signaling,Dendritic Cell Maturation,GP6 Signaling Pathway,Hepatic Fibrosis / Hepatic Stellate Cell Activation,Hepatic Fibrosis Signaling Pathway,HOTAIR Regulatory Pathway,Intrinsic Prothrombin Activation Pathway,Natural Killer Cell Signaling,Pulmonary Fibrosis Idiopathic Signaling Pathway,Tumor Microenvironment Pathway,Wound Healing Signaling Pathway	Adipose,Bladder,Brain,Dermis,Dorsal Root Ganglion,Epidermis,Fibroblasts,Heart,Kidney,Large Intestine,Liver,Lung,Mesenchymal stem cells,Monocyte-derived macrophage,Monocytes not otherwise specified,Osteoblasts,Other Cells,Other Organ Systems,Other Tissues and Primary Cells,Ovary,Pancreas,Pituitary Gland,Placenta,Prostate Gland,Retina,Skeletal Muscle,Skin,Smooth Muscle,Smooth muscle cells not other…
hsa-miR-29c	miR-29b-3p (and other miRNAs w/seed AGCACCA)	0.697	TarBase,TargetScan Human,miRecords	Experimentally Observed,High (predicted)	COL3A1	Apelin Liver Signaling Pathway,Atherosclerosis Signaling,Dendritic Cell Maturation,GP6 Signaling Pathway,Hepatic Fibrosis / Hepatic Stellate Cell Activation,Hepatic Fibrosis Signaling Pathway,HOTAIR Regulatory Pathway,Intrinsic Prothrombin Activation Pathway,Natural Killer Cell Signaling,Pulmonary Fibrosis Idiopathic Signaling Pathway,Tumor Microenvironment Pathway,Wound Healing Signaling Pathway	Adipose,Bladder,Brain,Dorsal Root Ganglion,Epidermis,Fibroblasts,Heart,Kidney,Large Intestine,Liver,Lung,Mammary Gland,Monocyte-derived macrophage,Monocytes not otherwise specified,Other Cells,Ovary,Pancreas,Pituitary Gland,Placenta,Prostate Gland,Retina,Salivary Gland,Skeletal Muscle,Skin,Small Intestine,Smooth Muscle,Smooth muscle cells not otherwise specified,Spleen,Stomach,Subventricular Zone…
hsa-miR-29c	miR-29b-3p (and other miRNAs w/seed AGCACCA)	0.697	TargetScan Human,miRecords	Experimentally Observed,High (predicted)	COL5A3	Apelin Liver Signaling Pathway,Atherosclerosis Signaling,Dendritic Cell Maturation,GP6 Signaling Pathway,Hepatic Fibrosis / Hepatic Stellate Cell Activation,Hepatic Fibrosis Signaling Pathway,Intrinsic Prothrombin Activation Pathway,Natural Killer Cell Signaling,Pulmonary Fibrosis Idiopathic Signaling Pathway,Wound Healing Signaling Pathway	Activated Vd2 Gamma-delta T cells,Adipose,Amygdala,Brain,Cerebellum,Cerebral Cortex,Dorsal Root Ganglion,Epidermis,Heart,Hippocampus,Hypothalamus,Liver,Lung,Mammary Gland,Monocyte-derived macrophage,Monocytes not otherwise specified,Ovary,Pituitary Gland,Placenta,Retina,Skeletal Muscle,Smooth Muscle,Spleen,Stomach,Substantia Nigra,Thymus,Uterus,Vascular smooth muscle cells,HS 578T,Other Cell Line…
hsa-miR-29c	miR-29b-3p (and other miRNAs w/seed AGCACCA)	0.697	Ingenuity Expert Findings,TargetScan Human	Experimentally Observed,Moderate (predicted)	EOMES	T Cell Exhaustion Signaling Pathway,Transcriptional Regulatory Network in Embryonic Stem Cells	Activated helper T cells,Adipose,B lymphocytes not otherwise specified,BDCA-3+ dendritic cells,Brain,CD4+ T-lymphocytes,Central memory cytotoxic T cells,Cerebellum,Cerebral Cortex,Cytotoxic T cells,Effector memory cytotoxic T cells,Effector memory RA+ cytotoxic T cells,Effector T cells,Epidermis,Heart,Hematopoietic progenitor cells,Hippocampus,Hypothalamus,Immature monocyte-derived dendritic cell…
hsa-miR-29c	miR-29b-3p (and other miRNAs w/seed AGCACCA)	0.697	Ingenuity Expert Findings,TargetScan Human,miRecords	Experimentally Observed,Moderate (predicted)	HDAC4	Adipogenesis pathway,Apelin Endothelial Signaling Pathway,Bladder Cancer Signaling,Calcium Signaling,Cardiac Hypertrophy Signaling (Enhanced),Cell Cycle: G1/S Checkpoint Regulation,Chronic Myeloid Leukemia Signaling,Coronavirus Pathogenesis Pathway,Cyclins and Cell Cycle Regulation,Glioma Signaling,Hereditary Breast Cancer Signaling,Huntington's Disease Signaling,Molecular Mechanisms of Cancer,No…	Activated CD56bright NK cells,Activated Vd1 Gamma-delta T cells,Activated Vd2 Gamma-delta T cells,Adipocytes,Adipose,Amygdala,BDCA-1+ dendritic cells,BDCA-3+ dendritic cells,Bone marrow-derived macrophages,Brain,Brainstem,Cartilage Tissue,Central memory cytotoxic T cells,Central memory helper T cells,Cerebellum,Cerebral Cortex,Chondrocytes,Effector memory cytotoxic T cells,Effector memory helper …
hsa-miR-29c	miR-29b-3p (and other miRNAs w/seed AGCACCA)	0.697	Ingenuity Expert Findings,TarBase,TargetScan Human,miRecords	Experimentally Observed,High (predicted)	MCL1	Apoptosis Signaling,IL-6 Signaling,IL-7 Signaling Pathway,MYC Mediated Apoptosis Signaling,PI3K/AKT Signaling,Systemic Lupus Erythematosus In B Cell Signaling Pathway	Activated CD56bright NK cells,Activated CD56dim NK cells,Activated helper T cells,Activated Vd1 Gamma-delta T cells,Activated Vd2 Gamma-delta T cells,Adipose,Amygdala,B lymphocytes not otherwise specified,BDCA-1+ dendritic cells,BDCA-3+ dendritic cells,Bladder,Brain,CD56bright NK cells,CD56dim NK cells,Central memory cytotoxic T cells,Central memory helper T cells,Cerebellum,Cerebral Cortex,Corne…
hsa-miR-29c	miR-29b-3p (and other miRNAs w/seed AGCACCA)	0.697	Ingenuity Expert Findings,TargetScan Human,miRecords	Experimentally Observed,Moderate (predicted)	PIK3R1	14-3-3-mediated Signaling,3-phosphoinositide Biosynthesis,Actin Cytoskeleton Signaling,Acute Myeloid Leukemia Signaling,Acute Phase Response Signaling,Adrenomedullin signaling pathway,Aldosterone Signaling in Epithelial Cells,AMPK Signaling,Amyotrophic Lateral Sclerosis Signaling,Angiopoietin Signaling,Antiproliferative Role of Somatostatin Receptor 2,Apelin Cardiomyocyte Signaling Pathway,Apelin…	Activated CD56bright NK cells,Activated CD56dim NK cells,Activated helper T cells,Activated Vd1 Gamma-delta T cells,Activated Vd2 Gamma-delta T cells,Adipose,Amygdala,B lymphocytes not otherwise specified,BDCA-1+ dendritic cells,BDCA-3+ dendritic cells,Bladder,Brain,Brainstem,CD56bright NK cells,CD56dim NK cells,Central memory cytotoxic T cells,Central memory helper T cells,Cerebellum,Cerebral Co…
hsa-miR-29c	miR-29b-3p (and other miRNAs w/seed AGCACCA)	0.697	Ingenuity Expert Findings,TargetScan Human	Experimentally Observed,Moderate (predicted)	PPM1D	AMPK Signaling,ATM Signaling,Autophagy,Cell Cycle: G2/M DNA Damage Checkpoint Regulation	Activated CD56bright NK cells,Activated CD56dim NK cells,Activated helper T cells,Activated Vd1 Gamma-delta T cells,Activated Vd2 Gamma-delta T cells,Adipose,Amygdala,B lymphocytes not otherwise specified,BDCA-1+ dendritic cells,BDCA-3+ dendritic cells,Bladder,Cartilage Tissue,CD56bright NK cells,CD56dim NK cells,Central memory cytotoxic T cells,Central memory helper T cells,Cerebellum,Cerebral C…
hsa-miR-29c	miR-29b-3p (and other miRNAs w/seed AGCACCA)	0.697	Ingenuity Expert Findings,TargetScan Human	Experimentally Observed,High (predicted)	PTEN	3-phosphoinositide Biosynthesis,3-phosphoinositide Degradation,Autophagy,B Cell Receptor Signaling,BEX2 Signaling Pathway,Cancer Drug Resistance By Drug Efflux,Cardiac Hypertrophy Signaling (Enhanced),CSDE1 Signaling Pathway,D-myo-inositol (1,3,4)-trisphosphate Biosynthesis,D-myo-inositol (1,4,5,6)-Tetrakisphosphate Biosynthesis,D-myo-inositol (3,4,5,6)-tetrakisphosphate Biosynthesis,D-myo-inosit…	Activated CD56bright NK cells,Activated CD56dim NK cells,Activated helper T cells,Activated Vd1 Gamma-delta T cells,Activated Vd2 Gamma-delta T cells,Adipose,Amygdala,B lymphocytes not otherwise specified,BDCA-1+ dendritic cells,BDCA-3+ dendritic cells,Bladder,Brain,CD4+ T-lymphocytes,CD56dim NK cells,Central memory cytotoxic T cells,Central memory helper T cells,Cerebellum,Cerebral Cortex,Corpus…
hsa-miR-29c	miR-29b-3p (and other miRNAs w/seed AGCACCA)	0.697	miRecords	Experimentally Observed	SP1	Apelin Endothelial Signaling Pathway,Aryl Hydrocarbon Receptor Signaling,BAG2 Signaling Pathway,BER (Base Excision Repair) Pathway,ERB2-ERBB3 Signaling,Estrogen Receptor Signaling,Estrogen-Dependent Breast Cancer Signaling,Ferroptosis Signaling Pathway,Gap Junction Signaling,Hepatic Fibrosis Signaling Pathway,HER-2 Signaling in Breast Cancer,HMGB1 Signaling,Huntington's Disease Signaling,IL-10 Si…	Activated helper T cells,Activated Vd1 Gamma-delta T cells,Adipocytes,Adipose,Amygdala,B lymphocytes not otherwise specified,BDCA-1+ dendritic cells,BDCA-3+ dendritic cells,Bladder,Cartilage Tissue,Central memory cytotoxic T cells,Chondrocytes,Cytotoxic T cells,Dorsal Root Ganglion,Effector memory cytotoxic T cells,Effector memory RA+ cytotoxic T cells,Effector T cells,Epidermis,Heart,Hippocampus…
hsa-miR-29c	miR-29b-3p (and other miRNAs w/seed AGCACCA)	0.697	miRecords	Experimentally Observed	TGFB3	Airway Inflammation in Asthma,Airway Pathology in Chronic Obstructive Pulmonary Disease,Antiproliferative Role of TOB in T Cell Signaling,Apelin Cardiac Fibroblast Signaling Pathway,Aryl Hydrocarbon Receptor Signaling,Cardiac Hypertrophy Signaling,Cardiac Hypertrophy Signaling (Enhanced),Cell Cycle: G1/S Checkpoint Regulation,Chronic Myeloid Leukemia Signaling,Colorectal Cancer Metastasis Signali…	Brain,Cartilage Tissue,Chondrocytes,Crypt,Epidermis,Epithelial cells not otherwise specified,Fibroblasts,Granulosa cells,Heart,Kidney,Liver,Lung,Mammary Gland,Neurons not otherwise specified,Other Cells,Other Epithelial cells,Other Lymphocytes,Other Nervous System,Other Organ Systems,Other Tissues and Primary Cells,Ovary,Pituitary Gland,Prostate Gland,Sertoli cells,Skeletal Muscle,Skin,Small Inte…
hsa-miR-29c	miR-29b-3p (and other miRNAs w/seed AGCACCA)	0.697	Ingenuity Expert Findings	Experimentally Observed	TGFBR1	Antiproliferative Role of TOB in T Cell Signaling,Cardiac Hypertrophy Signaling,Cardiac Hypertrophy Signaling (Enhanced),Chronic Myeloid Leukemia Signaling,Colorectal Cancer Metastasis Signaling,Coronavirus Pathogenesis Pathway,CREB Signaling in Neurons,Epithelial Adherens Junction Signaling,Factors Promoting Cardiogenesis in Vertebrates,FAT10 Cancer Signaling Pathway,Germ Cell-Sertoli Cell Junct…	Activated Vd1 Gamma-delta T cells,Activated Vd2 Gamma-delta T cells,Astrocytes,BDCA-1+ dendritic cells,BDCA-3+ dendritic cells,Brain,Cells not otherwise specified,Central memory cytotoxic T cells,Cerebral Cortex,Effector memory cytotoxic T cells,Effector memory RA+ cytotoxic T cells,Endothelial cells not otherwise specified,Epithelial cells not otherwise specified,Fibroblasts,Heart,Hippocampus,HU…
hsa-miR-29c	miR-29b-3p (and other miRNAs w/seed AGCACCA)	0.697	Ingenuity Expert Findings	Experimentally Observed	TGFBR2	Antiproliferative Role of TOB in T Cell Signaling,Cardiac Hypertrophy Signaling,Cardiac Hypertrophy Signaling (Enhanced),Chronic Myeloid Leukemia Signaling,Colorectal Cancer Metastasis Signaling,Coronavirus Pathogenesis Pathway,CREB Signaling in Neurons,Epithelial Adherens Junction Signaling,Factors Promoting Cardiogenesis in Vertebrates,FAT10 Cancer Signaling Pathway,Germ Cell-Sertoli Cell Junct…	Activated CD56bright NK cells,Activated CD56dim NK cells,Activated helper T cells,Activated Vd1 Gamma-delta T cells,Activated Vd2 Gamma-delta T cells,Adipocytes,Adipose,Astrocytes,B lymphocytes not otherwise specified,BDCA-1+ dendritic cells,BDCA-3+ dendritic cells,Bladder,Brain,CD56bright NK cells,CD56dim NK cells,Cells not otherwise specified,Central memory cytotoxic T cells,Central memory help…
hsa-miR-29c	miR-29b-3p (and other miRNAs w/seed AGCACCA)	0.697	Ingenuity Expert Findings,TargetScan Human	Experimentally Observed,High (predicted)	TUBB2A	14-3-3-mediated Signaling,Axonal Guidance Signaling,Breast Cancer Regulation by Stathmin1,Coronavirus Replication Pathway,Gap Junction Signaling,Germ Cell-Sertoli Cell Junction Signaling,Phagosome Maturation,Remodeling of Epithelial Adherens Junctions,Sertoli Cell-Sertoli Cell Junction Signaling	Activated CD56bright NK cells,Activated Vd1 Gamma-delta T cells,Activated Vd2 Gamma-delta T cells,Amygdala,BDCA-1+ dendritic cells,BDCA-3+ dendritic cells,Bladder,CD56bright NK cells,CD56dim NK cells,Central memory cytotoxic T cells,Central memory helper T cells,Cerebellum,Cerebral Cortex,Cytotoxic T cells,Dorsal Root Ganglion,Effector memory cytotoxic T cells,Effector memory helper T cells,Effec…
hsa-miR-29c	miR-29b-3p (and other miRNAs w/seed AGCACCA)	0.697	TargetScan Human,miRecords	Experimentally Observed,Moderate (predicted)	YY1	HOTAIR Regulatory Pathway,Pulmonary Fibrosis Idiopathic Signaling Pathway,VDR/RXR Activation	Activated helper T cells,Adipose,Amygdala,B lymphocytes not otherwise specified,BDCA-1+ dendritic cells,BDCA-3+ dendritic cells,Beta islet cells,Bladder,Central memory cytotoxic T cells,Cerebellum,Cerebral Cortex,Cytotoxic T cells,Dorsal Root Ganglion,Effector memory cytotoxic T cells,Effector memory RA+ cytotoxic T cells,Effector T cells,Epidermis,Heart,Hippocampus,Hypothalamus,Immature monocyte…
hsa-miR-335	miR-335-5p (and other miRNAs w/seed CAAGAGC)	-0.948	Ingenuity Expert Findings	Experimentally Observed	KIT	Acute Myeloid Leukemia Signaling,IL-15 Production,Melanocyte Development and Pigmentation Signaling,Sperm Motility	Adipose,Amygdala,B lymphocytes not otherwise specified,Bladder,Bone marrow cells not otherwise specified,Brain,Cardiomyocytes,CD34+ cells,Cells not otherwise specified,Cerebellum,Cerebral Cortex,Cytotoxic T cells,Dorsal Root Ganglion,Effector T cells,Endothelial cells not otherwise specified,Epidermis,Fibroblasts,Heart,Hematopoietic progenitor cells,Hepatocytes,Hippocampus,Hypothalamus,Intraepith…
hsa-miR-335	miR-335-5p (and other miRNAs w/seed CAAGAGC)	-0.948	Ingenuity Expert Findings	Experimentally Observed	PTPN11	3-phosphoinositide Biosynthesis,3-phosphoinositide Degradation,Acute Phase Response Signaling,Angiopoietin Signaling,Antiproliferative Role of Somatostatin Receptor 2,Axonal Guidance Signaling,B Cell Receptor Signaling,CD28 Signaling in T Helper Cells,Chronic Myeloid Leukemia Signaling,CNTF Signaling,CTLA4 Signaling in Cytotoxic T Lymphocytes,D-myo-inositol (1,4,5,6)-Tetrakisphosphate Biosynthesi…	Activated CD56bright NK cells,Activated CD56dim NK cells,Activated helper T cells,Activated Vd1 Gamma-delta T cells,Activated Vd2 Gamma-delta T cells,Adipose,Amygdala,B lymphocytes not otherwise specified,BDCA-1+ dendritic cells,BDCA-3+ dendritic cells,Bladder,Brain,CD56bright NK cells,CD56dim NK cells,Central memory cytotoxic T cells,Central memory helper T cells,Cerebellum,Cerebral Cortex,Cytot…
hsa-miR-335	miR-335-5p (and other miRNAs w/seed CAAGAGC)	-0.948	Ingenuity Expert Findings,TargetScan Human	Experimentally Observed,Moderate (predicted)	PXN	Actin Cytoskeleton Signaling,Agrin Interactions at Neuromuscular Junction,Axonal Guidance Signaling,Cholecystokinin/Gastrin-mediated Signaling,CXCR4 Signaling,Ephrin B Signaling,Ephrin Receptor Signaling,ERK/MAPK Signaling,FAK Signaling,Fc╬│ Receptor-mediated Phagocytosis in Macrophages and Monocytes,G-Protein Coupled Receptor Signaling,Germ Cell-Sertoli Cell Junction Signaling,GNRH Signaling,G╬▒…	Activated CD56bright NK cells,Activated helper T cells,Activated Vd1 Gamma-delta T cells,Activated Vd2 Gamma-delta T cells,Adipose,Amygdala,B lymphocytes not otherwise specified,BDCA-1+ dendritic cells,BDCA-3+ dendritic cells,Bladder,Brain,CD56bright NK cells,CD56dim NK cells,Central memory cytotoxic T cells,Central memory helper T cells,Cerebellum,Cerebral Cortex,Cytotoxic T cells,Dorsal Root Ga…
hsa-miR-335	miR-335-5p (and other miRNAs w/seed CAAGAGC)	-0.948	Ingenuity Expert Findings,TargetScan Human	Experimentally Observed,Moderate (predicted)	RASA1	3-phosphoinositide Biosynthesis,3-phosphoinositide Degradation,Angiopoietin Signaling,Axonal Guidance Signaling,CDC42 Signaling,D-myo-inositol (1,4,5,6)-Tetrakisphosphate Biosynthesis,D-myo-inositol (3,4,5,6)-tetrakisphosphate Biosynthesis,D-myo-inositol-5-phosphate Metabolism,EGF Signaling,Ephrin Receptor Signaling,G-Protein Coupled Receptor Signaling,GDNF Family Ligand-Receptor Interactions,G╬▒…	Activated CD56bright NK cells,Activated CD56dim NK cells,Activated helper T cells,Activated Vd1 Gamma-delta T cells,Activated Vd2 Gamma-delta T cells,Adipose,Amygdala,B lymphocytes not otherwise specified,BDCA-1+ dendritic cells,BDCA-3+ dendritic cells,Bladder,Brain,Central memory cytotoxic T cells,Central memory helper T cells,Cerebellum,Cerebral Cortex,Cytotoxic T cells,Dorsal Root Ganglion,Eff…
hsa-miR-335	miR-335-5p (and other miRNAs w/seed CAAGAGC)	-0.948	Ingenuity Expert Findings,TargetScan Human	Experimentally Observed,Moderate (predicted)	SRF	Cardiac Hypertrophy Signaling,Cardiac Hypertrophy Signaling (Enhanced),Cholecystokinin/Gastrin-mediated Signaling,EGF Signaling,ERK/MAPK Signaling,G-Protein Coupled Receptor Signaling,Growth Hormone Signaling,HOTAIR Regulatory Pathway,IGF-1 Signaling,IL-6 Signaling,LPS-stimulated MAPK Signaling,Opioid Signaling Pathway,p38 MAPK Signaling,PDGF Signaling,PEDF Signaling,Pulmonary Fibrosis Idiopathic…	B lymphocytes not otherwise specified,Beta islet cells,Bladder,Cerebral Cortex,Effector T cells,Liver,Memory B cells,Naive B cells,Other Cells,Other Organ Systems,Pancreas,Skeletal Muscle,T lymphocytes not otherwise specified,Uterus,786-0,A498,A549-ATCC,ACHN,BT-549,CAKI-1,CCRF-CEM,COLO205,DU-145,EKVX,H460,HCC-2998,HCT-116,HCT-15,HL-60,HOP-62,HOP-92,HS 578T,HT29,IGROV1,K-562,KM-12,LOX IMVI,M14,MAL…
hsa-miR-34a	miR-34a-5p (and other miRNAs w/seed GGCAGUG)	2.163	TargetScan Human,miRecords	Experimentally Observed,Moderate (predicted)	AXIN2	Regulation Of The Epithelial Mesenchymal Transition In Development Pathway,WNT/╬▓-catenin Signaling	Brain,Cartilage Tissue,Central memory cytotoxic T cells,Cerebellum,Effector memory cytotoxic T cells,Epidermis,Hippocampus,Hypothalamus,Liver,Lung,Naive helper T cells,Olfactory Bulb,Other Tissues and Primary Cells,Ovary,Retina,Skin,Stem cells not otherwise specified,Th1 cells,Th2 cells,Thymus,Tissues and Primary Cells not otherwise specified,Uterus,A549-ATCC,COLO205,HCC-2998,HCT-116,HCT-15,HT29,…
hsa-miR-34a	miR-34a-5p (and other miRNAs w/seed GGCAGUG)	2.163	Ingenuity Expert Findings,TargetScan Human,miRecords	Experimentally Observed,Moderate (predicted)	BCL2	Adrenomedullin signaling pathway,Amyotrophic Lateral Sclerosis Signaling,Apoptosis Signaling,Autophagy,BEX2 Signaling Pathway,Ceramide Signaling,Coronavirus Pathogenesis Pathway,Cytotoxic T Lymphocyte-mediated Apoptosis of Target Cells,Death Receptor Signaling,Dilated Cardiomyopathy Signaling Pathway,Docosahexaenoic Acid (DHA) Signaling,EIF2 Signaling,Estrogen Receptor Signaling,Glucocorticoid Re…	Activated CD56bright NK cells,Activated CD56dim NK cells,Activated helper T cells,Activated Vd1 Gamma-delta T cells,Activated Vd2 Gamma-delta T cells,Adipose,Amygdala,B lymphocytes not otherwise specified,BDCA-1+ dendritic cells,BDCA-3+ dendritic cells,Beta islet cells,Bladder,Bone marrow cells not otherwise specified,Bone marrow-derived macrophages,Brain,Brainstem,Cardiomyocytes,Cartilage Tissue…
hsa-miR-34a	miR-34a-5p (and other miRNAs w/seed GGCAGUG)	2.163	Ingenuity Expert Findings,TarBase,TargetScan Human,miRecords	Experimentally Observed,Moderate (predicted)	CCND1	Acute Myeloid Leukemia Signaling,AMPK Signaling,Androgen Signaling,Aryl Hydrocarbon Receptor Signaling,BEX2 Signaling Pathway,Bladder Cancer Signaling,Breast Cancer Regulation by Stathmin1,Cell Cycle Regulation by BTG Family Proteins,Cell Cycle: G1/S Checkpoint Regulation,Chronic Myeloid Leukemia Signaling,Colorectal Cancer Metastasis Signaling,Coronavirus Pathogenesis Pathway,Cyclins and Cell Cy…	Activated CD56bright NK cells,Activated CD56dim NK cells,Activated Vd1 Gamma-delta T cells,Activated Vd2 Gamma-delta T cells,Adipose,Amygdala,Astrocytes,B lymphocytes not otherwise specified,BDCA-3+ dendritic cells,Beta islet cells,Bladder,Bone marrow cells not otherwise specified,Brain,Cardiomyocytes,Cells not otherwise specified,Cerebellum,Cerebral Cortex,Dorsal Root Ganglion,Effector T cells,E…
hsa-miR-34a	miR-34a-5p (and other miRNAs w/seed GGCAGUG)	2.163	Ingenuity Expert Findings,TarBase,TargetScan Human,miRecords	Experimentally Observed,High (predicted)	CDK6	Aryl Hydrocarbon Receptor Signaling,Breast Cancer Regulation by Stathmin1,Cell Cycle Control of Chromosomal Replication,Cell Cycle: G1/S Checkpoint Regulation,Chronic Myeloid Leukemia Signaling,Cyclins and Cell Cycle Regulation,Glioblastoma Multiforme Signaling,Glioma Signaling,Hereditary Breast Cancer Signaling,Molecular Mechanisms of Cancer,Non-Small Cell Lung Cancer Signaling,Pyridoxal 5'-phos…	Activated helper T cells,Activated Vd1 Gamma-delta T cells,Activated Vd2 Gamma-delta T cells,BDCA-1+ dendritic cells,BDCA-3+ dendritic cells,Central memory cytotoxic T cells,Effector memory cytotoxic T cells,Effector memory RA+ cytotoxic T cells,Immature monocyte-derived dendritic cells,Liver,Mature monocyte-derived dendritic cells,Monocyte-derived macrophage,Naive helper T cells,Natural T-regula…
hsa-miR-34a	miR-34a-5p (and other miRNAs w/seed GGCAGUG)	2.163	Ingenuity Expert Findings	Experimentally Observed	CREB1	AMPK Signaling,ATM Signaling,Autophagy,B Cell Receptor Signaling,BMP signaling pathway,Breast Cancer Regulation by Stathmin1,Calcium Signaling,cAMP-mediated signaling,Cardiac Hypertrophy Signaling,Circadian Rhythm Signaling,Corticotropin Releasing Hormone Signaling,CREB Signaling in Neurons,Dendritic Cell Maturation,Dopamine-DARPP32 Feedback in cAMP Signaling,Endocannabinoid Cancer Inhibition Pat…	Adipose,Amygdala,B lymphocytes not otherwise specified,Beta islet cells,Bladder,Bone marrow cells not otherwise specified,Brain,Cerebellum,Cerebral Cortex,Cytotoxic T cells,Dorsal Root Ganglion,Effector T cells,Embryonic stem cells,Epidermis,Heart,Hippocampus,Hypothalamus,Kidney,Large Intestine,Liver,Lung,Mammary Gland,Memory B cells,Naive B cells,Olfactory Bulb,Other Cells,Other Epithelial cells…
hsa-miR-34a	miR-34a-5p (and other miRNAs w/seed GGCAGUG)	2.163	TargetScan Human,miRecords	Experimentally Observed,High (predicted)	E2F5	Bladder Cancer Signaling,Breast Cancer Regulation by Stathmin1,Cell Cycle Regulation by BTG Family Proteins,Cell Cycle: G1/S Checkpoint Regulation,Chronic Myeloid Leukemia Signaling,Coronavirus Pathogenesis Pathway,Cyclins and Cell Cycle Regulation,Estrogen-mediated S-phase Entry,Glioblastoma Multiforme Signaling,Glioma Signaling,Molecular Mechanisms of Cancer,Non-Small Cell Lung Cancer Signaling…	Adipose,Amygdala,B lymphocytes not otherwise specified,Bladder,Cerebellum,Cerebral Cortex,Crypt,Cytotoxic T cells,Dermis,Dorsal Root Ganglion,Effector T cells,Epidermis,Heart,Hippocampus,Hypothalamus,Keratinocytes,Kidney,Large Intestine,Liver,Lung,Mammary Gland,Memory B cells,Murine NKT cells,Naive B cells,Olfactory Bulb,Other Organ Systems,Ovary,Pituitary Gland,Placenta,Prostate Gland,Retina,Sal…
hsa-miR-34a	miR-34a-5p (and other miRNAs w/seed GGCAGUG)	2.163	Ingenuity Expert Findings,TargetScan Human	Experimentally Observed,Moderate (predicted)	HDAC1	Adipogenesis pathway,Bladder Cancer Signaling,Calcium Signaling,Calcium-induced T Lymphocyte Apoptosis,Cardiac Hypertrophy Signaling (Enhanced),Cell Cycle: G1/S Checkpoint Regulation,Chronic Myeloid Leukemia Signaling,Coronavirus Pathogenesis Pathway,Cyclins and Cell Cycle Regulation,DNA Methylation and Transcriptional Repression Signaling,Glioma Signaling,Hereditary Breast Cancer Signaling,HOTAI…	Activated CD56bright NK cells,Activated CD56dim NK cells,Activated helper T cells,Activated Vd1 Gamma-delta T cells,Activated Vd2 Gamma-delta T cells,Adipocytes,Adipose,Amygdala,B lymphocytes not otherwise specified,BDCA-1+ dendritic cells,BDCA-3+ dendritic cells,Beta islet cells,Bladder,Bone marrow-derived macrophages,Brain,Brainstem,CD34+ cells,CD56dim NK cells,Central memory cytotoxic T cells,…
hsa-miR-34a	miR-34a-5p (and other miRNAs w/seed GGCAGUG)	2.163	Ingenuity Expert Findings,TargetScan Human,miRecords	Experimentally Observed,Moderate (predicted)	JAG1	Notch Signaling,Osteoarthritis Pathway,Pulmonary Fibrosis Idiopathic Signaling Pathway,Pulmonary Healing Signaling Pathway,Regulation Of The Epithelial Mesenchymal Transition In Development Pathway,Regulation of the Epithelial-Mesenchymal Transition Pathway,Th1 and Th2 Activation Pathway,Th2 Pathway	Adipose,Astrocytes,B lymphocytes not otherwise specified,Bladder,Dermis,Dorsal Root Ganglion,Endothelial cells not otherwise specified,Epidermis,Fibroblasts,Heart,Hepatocytes,HUVEC cells,Keratinocytes,Kidney,Large Intestine,Liver,Lung,Macrophages not otherwise specified,Mast cells,Monocyte-derived dendritic cells not otherwise specified,Oocytes,Other Cells,Other Dendritic cells,Other Endothelial …
hsa-miR-34a	miR-34a-5p (and other miRNAs w/seed GGCAGUG)	2.163	TargetScan Human,miRecords	Experimentally Observed,High (predicted)	MAP2K1	14-3-3-mediated Signaling,4-1BB Signaling in T Lymphocytes,Actin Cytoskeleton Signaling,Acute Myeloid Leukemia Signaling,Acute Phase Response Signaling,Adrenomedullin signaling pathway,Aldosterone Signaling in Epithelial Cells,Antiproliferative Role of Somatostatin Receptor 2,Apelin Endothelial Signaling Pathway,Apoptosis Signaling,Autophagy,Axonal Guidance Signaling,B Cell Receptor Signaling,BER…	Activated CD56bright NK cells,Activated CD56dim NK cells,Activated helper T cells,Activated Vd1 Gamma-delta T cells,Activated Vd2 Gamma-delta T cells,Adipose,Amygdala,B lymphocytes not otherwise specified,BDCA-1+ dendritic cells,BDCA-3+ dendritic cells,Bladder,Brain,CD56bright NK cells,CD56dim NK cells,Central memory cytotoxic T cells,Central memory helper T cells,Cerebellum,Cerebral Cortex,Cytot…
hsa-miR-34a	miR-34a-5p (and other miRNAs w/seed GGCAGUG)	2.163	Ingenuity Expert Findings,TargetScan Human,miRecords	Experimentally Observed,High (predicted)	MET	Axonal Guidance Signaling,Clathrin-mediated Endocytosis Signaling,Epithelial Adherens Junction Signaling,FGF Signaling,Hepatic Fibrosis / Hepatic Stellate Cell Activation,HGF Signaling,HIF1╬▒ Signaling,HOTAIR Regulatory Pathway,IL-15 Production,IL-7 Signaling Pathway,Macropinocytosis Signaling,MSP-RON Signaling In Cancer Cells Pathway,Regulation Of The Epithelial Mesenchymal Transition By Growth …	Activated CD56bright NK cells,Activated Vd1 Gamma-delta T cells,Adrenal Gland,B lymphocytes not otherwise specified,Brain,Brainstem,Cerebellum,Dorsal Root Ganglion,Embryonic stem cells,Endothelial cells not otherwise specified,Epithelial cells not otherwise specified,Esophagus,Heart,Hematopoietic progenitor cells,Hepatocytes,HUVEC cells,Kidney,Large Intestine,Lens,Liver,Lung,Macrophages not other…
hsa-miR-34a	miR-34a-5p (and other miRNAs w/seed GGCAGUG)	2.163	Ingenuity Expert Findings,miRecords	Experimentally Observed	MYC	Acute Myeloid Leukemia Signaling,Aryl Hydrocarbon Receptor Signaling,Autophagy,BAG2 Signaling Pathway,Bladder Cancer Signaling,Cardiac Hypertrophy Signaling (Enhanced),Cell Cycle: G1/S Checkpoint Regulation,Chronic Myeloid Leukemia Signaling,Circadian Rhythm Signaling,Colorectal Cancer Metastasis Signaling,CSDE1 Signaling Pathway,EIF2 Signaling,Endocannabinoid Cancer Inhibition Pathway,Endometria…	Adipose,Adrenal Gland,B lymphocytes not otherwise specified,Bladder,Bone marrow cells not otherwise specified,Bone marrow-derived macrophages,Brain,Cardiomyocytes,Cells not otherwise specified,Cytotoxic T cells,Dermis,Effector T cells,Endothelial cells not otherwise specified,Epidermis,Epithelial cells not otherwise specified,Fibroblasts,Granulosa cells,Heart,Hematopoietic progenitor cells,Hepato…
hsa-miR-34a	miR-34a-5p (and other miRNAs w/seed GGCAGUG)	2.163	TargetScan Human,miRecords	Experimentally Observed,High (predicted)	MYCN	EIF2 Signaling,ERK/MAPK Signaling,Sirtuin Signaling Pathway	Amygdala,Cells not otherwise specified,Cerebral Cortex,Epidermis,Heart,Hematopoietic progenitor cells,Kidney,Large Intestine,Liver,Lung,Nervous System not otherwise specified,Olfactory Bulb,Organ Systems not otherwise specified,Other Cells,Other Organ Systems,Other Tissues and Primary Cells,Ovary,Pancreas,Pituitary Gland,Salivary Gland,Skeletal Muscle,Skin,Thymus,Tissues and Primary Cells not oth…
hsa-miR-34a	miR-34a-5p (and other miRNAs w/seed GGCAGUG)	2.163	Ingenuity Expert Findings,TarBase,TargetScan Human,miRecords	Experimentally Observed,High (predicted)	NOTCH1	Epithelial Adherens Junction Signaling,Estrogen Receptor Signaling,Molecular Mechanisms of Cancer,Notch Signaling,Osteoarthritis Pathway,Pancreatic Adenocarcinoma Signaling,Pulmonary Fibrosis Idiopathic Signaling Pathway,Pulmonary Healing Signaling Pathway,Regulation Of The Epithelial Mesenchymal Transition In Development Pathway,Regulation of the Epithelial-Mesenchymal Transition Pathway,Th1 and…	Activated CD56bright NK cells,Activated CD56dim NK cells,Activated Vd1 Gamma-delta T cells,Activated Vd2 Gamma-delta T cells,Adipose,Amygdala,B lymphocytes not otherwise specified,BDCA-1+ dendritic cells,BDCA-3+ dendritic cells,Bladder,Bone marrow cells not otherwise specified,Brain,Cartilage Tissue,CD4+ T-lymphocytes,CD56bright NK cells,CD56dim NK cells,Central memory helper T cells,Cerebellum,C…
hsa-miR-34a	miR-34a-5p (and other miRNAs w/seed GGCAGUG)	2.163	Ingenuity Expert Findings,TargetScan Human,miRecords	Experimentally Observed,High (predicted)	SIRT1	Adipogenesis pathway,AMPK Signaling,Autophagy,Circadian Rhythm Signaling,NAD Signaling Pathway,Osteoarthritis Pathway,p53 Signaling,Senescence Pathway,Sirtuin Signaling Pathway,Sumoylation Pathway,White Adipose Tissue Browning Pathway	Adipocytes,Adipose,Amygdala,B lymphocytes not otherwise specified,Bladder,Brain,Brainstem,Cardiomyocytes,Cartilage Tissue,Cerebellum,Cerebral Cortex,Cytotoxic T cells,Dendritic cells not otherwise specified,Dorsal Root Ganglion,Effector T cells,Epidermis,Heart,Hepatocytes,Hippocampus,Hypothalamus,Immune cells not otherwise specified,Kidney,Large Intestine,Liver,Lung,Mammary Gland,Medulla Oblongat…
hsa-miR-34a	miR-34a-5p (and other miRNAs w/seed GGCAGUG)	2.163	Ingenuity Expert Findings	Experimentally Observed	TP53	Adipogenesis pathway,Amyotrophic Lateral Sclerosis Signaling,Apoptosis Signaling,Aryl Hydrocarbon Receptor Signaling,ATM Signaling,Autophagy,BAG2 Signaling Pathway,Basal Cell Carcinoma Signaling,BER (Base Excision Repair) Pathway,Bladder Cancer Signaling,Breast Cancer Regulation by Stathmin1,Cancer Drug Resistance By Drug Efflux,Cell Cycle: G1/S Checkpoint Regulation,Cell Cycle: G2/M DNA Damage C…	Activated CD56bright NK cells,Activated CD56dim NK cells,Activated helper T cells,Activated Vd1 Gamma-delta T cells,Activated Vd2 Gamma-delta T cells,Adipose,Adrenal Gland,Amygdala,Astrocytes,B lymphocytes not otherwise specified,BDCA-1+ dendritic cells,BDCA-3+ dendritic cells,Beta islet cells,Bladder,Brain,Cells not otherwise specified,Central memory cytotoxic T cells,Central memory helper T cel…
hsa-miR-34a	miR-34a-5p (and other miRNAs w/seed GGCAGUG)	2.163	miRecords	Experimentally Observed	VEGFA	Amyotrophic Lateral Sclerosis Signaling,Autophagy,Axonal Guidance Signaling,BEX2 Signaling Pathway,Bladder Cancer Signaling,Breast Cancer Regulation by Stathmin1,Clathrin-mediated Endocytosis Signaling,Colorectal Cancer Metastasis Signaling,Corticotropin Releasing Hormone Signaling,CREB Signaling in Neurons,EIF2 Signaling,Endocannabinoid Cancer Inhibition Pathway,eNOS Signaling,Ephrin Receptor Si…	Adipocytes,Adipose,Adrenal Gland,Amygdala,Astrocytes,B lymphocytes not otherwise specified,Beta islet cells,Bladder,Blood platelets,Bone marrow cells not otherwise specified,Brain,Cardiomyocytes,Cartilage Tissue,Cerebellum,Cerebral Cortex,Cerebral Ventricles,Chondrocytes,Choroid Plexus,Cornea,Cytotoxic T cells,Dendritic cells not otherwise specified,Dermis,Dorsal Root Ganglion,Effector T cells,Em…
hsa-miR-363	miR-92a-3p (and other miRNAs w/seed AUUGCAC)	-0.484	Ingenuity Expert Findings,TargetScan Human,miRecords	Experimentally Observed,Moderate (predicted)	BCL2L11	Apoptosis Signaling,Coronavirus Pathogenesis Pathway,Glucocorticoid Receptor Signaling,HER-2 Signaling in Breast Cancer,Molecular Mechanisms of Cancer,MYC Mediated Apoptosis Signaling,Polyamine Regulation in Colon Cancer,PTEN Signaling,Sirtuin Signaling Pathway,Systemic Lupus Erythematosus In B Cell Signaling Pathway	Activated CD56bright NK cells,Activated CD56dim NK cells,Activated helper T cells,Activated Vd1 Gamma-delta T cells,Activated Vd2 Gamma-delta T cells,Adipose,Adrenal Gland,Amygdala,B lymphocytes not otherwise specified,BDCA-1+ dendritic cells,BDCA-3+ dendritic cells,Bladder,Bone marrow cells not otherwise specified,Brain,CD56bright NK cells,CD56dim NK cells,Central memory cytotoxic T cells,Cerebe…
hsa-miR-363	miR-92a-3p (and other miRNAs w/seed AUUGCAC)	-0.484	miRecords	Experimentally Observed	BMPR2	Adipogenesis pathway,BMP signaling pathway,Cardiac Hypertrophy Signaling (Enhanced),Cardiomyocyte Differentiation via BMP Receptors,CREB Signaling in Neurons,Epithelial Adherens Junction Signaling,Factors Promoting Cardiogenesis in Vertebrates,FAT10 Cancer Signaling Pathway,Hepatic Fibrosis Signaling Pathway,Human Embryonic Stem Cell Pluripotency,Iron homeostasis signaling pathway,Molecular Mecha…	Adipose,Adrenal Gland,Amygdala,BDCA-1+ dendritic cells,BDCA-3+ dendritic cells,Bladder,Brain,Brainstem,Caudate Nucleus,CD4+ T-lymphocytes,Central memory cytotoxic T cells,Cerebellum,Cerebral Cortex,Cerebral Ventricles,Choroid Plexus,Cornea,Cytotoxic T cells,Dorsal Root Ganglion,Effector memory cytotoxic T cells,Effector memory RA+ cytotoxic T cells,Effector T cells,Embryonic stem cells,Endothelia…
hsa-miR-363	miR-92a-3p (and other miRNAs w/seed AUUGCAC)	-0.484	Ingenuity Expert Findings	Experimentally Observed	CDKN1A	AMPK Signaling,Antiproliferative Role of Somatostatin Receptor 2,Aryl Hydrocarbon Receptor Signaling,ATM Signaling,BAG2 Signaling Pathway,BEX2 Signaling Pathway,Bladder Cancer Signaling,Cell Cycle: G1/S Checkpoint Regulation,Cell Cycle: G2/M DNA Damage Checkpoint Regulation,Chronic Myeloid Leukemia Signaling,Cyclins and Cell Cycle Regulation,Endocannabinoid Cancer Inhibition Pathway,Estrogen Rece…	Adipose,Amygdala,Astrocytes,B lymphocytes not otherwise specified,Bladder,Brain,CD34+ cells,CD4+ T-lymphocytes,Cerebellum,Cerebral Cortex,Cytotoxic T cells,Dermis,Dorsal Root Ganglion,Effector T cells,Embryonic stem cells,Endothelial cells not otherwise specified,Epidermis,Esophagus,Fibroblasts,Granulocytes not otherwise specified,Heart,Hematopoietic progenitor cells,Hepatocytes,Hippocampus,HUVEC…
hsa-miR-363	miR-92a-3p (and other miRNAs w/seed AUUGCAC)	-0.484	Ingenuity Expert Findings	Experimentally Observed	ITGB3	Actin Cytoskeleton Signaling,Actin Nucleation by ARP-WASP Complex,Axonal Guidance Signaling,Cardiac Hypertrophy Signaling (Enhanced),Caveolar-mediated Endocytosis Signaling,CDC42 Signaling,Clathrin-mediated Endocytosis Signaling,Ephrin Receptor Signaling,ERK/MAPK Signaling,FAK Signaling,Glioma Invasiveness Signaling,GP6 Signaling Pathway,Hepatic Fibrosis Signaling Pathway,HER-2 Signaling in Breas…	Activated CD56dim NK cells,Activated helper T cells,Activated Vd1 Gamma-delta T cells,Activated Vd2 Gamma-delta T cells,Adipocytes,Adipose,Adrenal Gland,BDCA-3+ dendritic cells,Blood platelets,Brain,Central memory cytotoxic T cells,Cerebellum,Cerebral Cortex,Effector memory cytotoxic T cells,Effector memory RA+ cytotoxic T cells,Fibroblasts,Heart,Hematopoietic progenitor cells,Hippocampus,HUVEC c…
hsa-miR-363	miR-92a-3p (and other miRNAs w/seed AUUGCAC)	-0.484	TargetScan Human,miRecords	Experimentally Observed,High (predicted)	MAP2K4	14-3-3-mediated Signaling,4-1BB Signaling in T Lymphocytes,Activation of IRF by Cytosolic Pattern Recognition Receptors,Acute Myeloid Leukemia Signaling,Acute Phase Response Signaling,Adrenomedullin signaling pathway,Agrin Interactions at Neuromuscular Junction,Antioxidant Action of Vitamin C,Apelin Endothelial Signaling Pathway,Apelin Liver Signaling Pathway,Apelin Pancreas Signaling Pathway,Apo…	Adipose,Amygdala,B lymphocytes not otherwise specified,Bladder,Brain,Cerebellum,Cerebral Cortex,Cytotoxic T cells,Dorsal Root Ganglion,Effector T cells,Epidermis,Heart,Hippocampus,Hypothalamus,Kidney,Large Intestine,Liver,Lung,Memory B cells,Murine NKT cells,Naive B cells,Olfactory Bulb,Other Organ Systems,Ovary,Pancreas,Placenta,Prostate Gland,Retina,Salivary Gland,Skeletal Muscle,Small Intestin…
hsa-miR-363	miR-92a-3p (and other miRNAs w/seed AUUGCAC)	-0.484	Ingenuity Expert Findings,TargetScan Human	Experimentally Observed,Moderate (predicted)	PTEN	3-phosphoinositide Biosynthesis,3-phosphoinositide Degradation,Autophagy,B Cell Receptor Signaling,BEX2 Signaling Pathway,Cancer Drug Resistance By Drug Efflux,Cardiac Hypertrophy Signaling (Enhanced),CSDE1 Signaling Pathway,D-myo-inositol (1,3,4)-trisphosphate Biosynthesis,D-myo-inositol (1,4,5,6)-Tetrakisphosphate Biosynthesis,D-myo-inositol (3,4,5,6)-tetrakisphosphate Biosynthesis,D-myo-inosit…	Activated CD56bright NK cells,Activated CD56dim NK cells,Activated helper T cells,Activated Vd1 Gamma-delta T cells,Activated Vd2 Gamma-delta T cells,Adipose,Amygdala,B lymphocytes not otherwise specified,BDCA-1+ dendritic cells,BDCA-3+ dendritic cells,Bladder,Brain,CD4+ T-lymphocytes,CD56dim NK cells,Central memory cytotoxic T cells,Central memory helper T cells,Cerebellum,Cerebral Cortex,Corpus…
