# Supplementary material for: Single and multi-omic characterization of a porcine model of ethanol-induced hepatic fibrosis
Source: Epigenetics. 2025 Mar 4;20(1):2471127. doi: 10.1080/15592294.2025.2471127 (PMC11901410; doi:10.1080/15592294.2025.2471127)
Supplement: Supplement6.xlsx [file KEPI_A_2471127_SM5341.xlsx]

## Sheet: Sheet1
Ingenuity Canonical Pathways	-log(p-value)	Ratio	Molecules
LXR/RXR Activation	3.27	0.0248	APOB,FASN,LCAT
FXR/RXR Activation	3.22	0.0238	APOB,FASN,LCAT
Palmitate Biosynthesis I (Animals)	2.58	0.5	FASN
Fatty Acid Biosynthesis Initiation II	2.58	0.5	FASN
Glycerol-3-phosphate Shuttle	2.4	0.333	GPD1
Glycerol Degradation I	2.1	0.167	GPD1
Inositol Pyrophosphates Biosynthesis	1.98	0.125	IP6K3
Atherosclerosis Signaling	1.92	0.0159	APOB,LCAT
PPARα/RXRα Activation	1.59	0.0105	FASN,GPD1
CDP-diacylglycerol Biosynthesis I	1.58	0.05	AGPAT3
Superpathway of Inositol Phosphate Compounds	1.55	0.0101	IP6K3,PGAM5
Phosphatidylglycerol Biosynthesis II (Non-plastidic)	1.54	0.0455	AGPAT3
Actin Cytoskeleton Signaling	1.47	0.00917	ARHGAP24,MYLK
TNFR2 Signaling	1.41	0.0333	TRAF1
4-1BB Signaling in T Lymphocytes	1.38	0.0312	TRAF1
TWEAK Signaling	1.34	0.0286	TRAF1
Nucleotide Excision Repair Pathway	1.34	0.0286	POLR2H
April Mediated Signaling	1.3	0.0256	TRAF1
