# Supplementary material for: Single and multi-omic characterization of a porcine model of ethanol-induced hepatic fibrosis
Source: Epigenetics. 2025 Mar 4;20(1):2471127. doi: 10.1080/15592294.2025.2471127 (PMC11901410; doi:10.1080/15592294.2025.2471127)
Supplement: Supplement1.xlsx [file KEPI_A_2471127_SM5340.xlsx]

## Sheet: Sheet1
Supplement 1
Ingenuity Canonical Pathways	-log(p-value)	Ratio
Protein Ubiquitination Pathway	8.46	0.238
Caveolar-mediated Endocytosis Signaling	6.11	0.329
Hepatic Fibrosis / Hepatic Stellate Cell Activation	5.87	0.237
Ethanol Degradation IV	5.77	0.522
Oxidative Ethanol Degradation III	4.94	0.526
GP6 Signaling Pathway	4.78	0.252
EIF2 Signaling	4.72	0.21
Ethanol Degradation II	4.69	0.406
Unfolded protein response	4.02	0.304
D-myo-inositol-5-phosphate Metabolism	3.87	0.217
Acetate Conversion to Acetyl-CoA	3.79	1
Sirtuin Signaling Pathway	3.79	0.186
LPS/IL-1 Mediated Inhibition of RXR Function	3.76	0.196
HIF1Î± Signaling	3.72	0.2
UDP-N-acetyl-D-galactosamine Biosynthesis II	3.67	0.538
Inhibition of Matrix Metalloproteases	3.65	0.333
D-myo-inositol (1,4,5,6)-Tetrakisphosphate Biosynthesis	3.65	0.218
D-myo-inositol (3,4,5,6)-tetrakisphosphate Biosynthesis	3.65	0.218
FXR/RXR Activation	3.49	0.222
Colanic Acid Building Blocks Biosynthesis	3.41	0.5
Superpathway of Methionine Degradation	3.29	0.324
Role of PKR in Interferon Induction and Antiviral Response	3.28	0.222
3-phosphoinositide Degradation	3.24	0.205
ILK Signaling	3.19	0.195
Osteoarthritis Pathway	3.16	0.19
Superpathway of Inositol Phosphate Compounds	3.09	0.191
Pyrimidine Ribonucleotides De Novo Biosynthesis	3.08	0.295
3-phosphoinositide Biosynthesis	3.07	0.199
LXR/RXR Activation	3.05	0.215
Thyronamine and Iodothyronamine Metabolism	2.84	1
Thiosulfate Disproportionation III (Rhodanese)	2.84	1
Thyroid Hormone Metabolism I (via Deiodination)	2.84	1
Aldosterone Signaling in Epithelial Cells	2.83	0.196
Pyrimidine Deoxyribonucleotides De Novo Biosynthesis I	2.71	0.364
Phosphatidylglycerol Biosynthesis II (Non-plastidic)	2.71	0.364
Adipogenesis pathway	2.71	0.201
Urea Cycle	2.7	0.667
UDP-N-acetyl-D-glucosamine Biosynthesis II	2.7	0.667
Fatty Acid Î²-oxidation I	2.69	0.312
Huntington's Disease Signaling	2.69	0.177
Regulation of eIF4 and p70S6K Signaling	2.57	0.191
Assembly of RNA Polymerase II Complex	2.53	0.26
Valine Degradation I	2.47	0.368
Superpathway of Citrulline Metabolism	2.38	0.4
Axonal Guidance Signaling	2.38	0.153
Noradrenaline and Adrenaline Degradation	2.37	0.286
Trehalose Degradation II (Trehalase)	2.37	0.571
GDP-glucose Biosynthesis	2.33	0.455
CDP-diacylglycerol Biosynthesis I	2.32	0.35
Mitochondrial Dysfunction	2.28	0.181
Glutathione Redox Reactions II	2.28	0.75
Arginine Degradation I (Arginase Pathway)	2.28	0.75
Pyrimidine Ribonucleotides Interconversion	2.24	0.262
Isoleucine Degradation I	2.22	0.375
Putrescine Degradation III	2.19	0.333
Glucose and Glucose-1-phosphate Degradation	2.14	0.417
Leukocyte Extravasation Signaling	2.11	0.173
Superoxide Radicals Degradation	2.11	0.5
PPARÎ±/RXRÎ± Activation	2.1	0.174
Wnt/Ca+ pathway	2.09	0.226
Hepatic Fibrosis Signaling Pathway	2.08	0.155
Mitochondrial L-carnitine Shuttle Pathway	2.07	0.353
Histamine Degradation	2.07	0.353
Polyamine Regulation in Colon Cancer	2.07	0.318
Dopamine-DARPP32 Feedback in cAMP Signaling	2.06	0.178
Aryl Hydrocarbon Receptor Signaling	2.02	0.182
Agranulocyte Adhesion and Diapedesis	2	0.171
PFKFB4 Signaling Pathway	1.93	0.239
mTOR Signaling	1.92	0.167
Galactose Degradation I (Leloir Pathway)	1.92	0.6
PXR/RXR Activation	1.9	0.215
NRF2-mediated Oxidative Stress Response	1.9	0.169
Choline Degradation I	1.9	1
L-cysteine Degradation III	1.9	1
Uridine-5'-phosphate Biosynthesis	1.9	1
Nucleotide Excision Repair Pathway	1.87	0.257
Cysteine Biosynthesis III (mammalia)	1.85	0.292
Role of Osteoblasts, Osteoclasts and Chondrocytes in Rheumatoid Arthritis	1.84	0.164
Insulin Secretion Signaling Pathway	1.82	0.16
Dopamine Degradation	1.81	0.267
AMPK Signaling	1.8	0.164
Interferon Signaling	1.79	0.25
Estrogen Receptor Signaling	1.77	0.152
Granulocyte Adhesion and Diapedesis	1.73	0.167
Wnt/Î²-catenin Signaling	1.72	0.168
Calcium Transport I	1.71	0.4
Fatty Acid Î±-oxidation	1.71	0.3
IL-10 Signaling	1.69	0.203
Activation of IRF by Cytosolic Pattern Recognition Receptors	1.66	0.206
Arginine Biosynthesis IV	1.66	0.5
Arginine Degradation VI (Arginase 2 Pathway)	1.66	0.5
Glycerol Degradation I	1.66	0.5
GDP-mannose Biosynthesis	1.66	0.5
Dopamine Receptor Signaling	1.62	0.195
Endoplasmic Reticulum Stress Pathway	1.6	0.286
Protein Kinase A Signaling	1.58	0.145
Atherosclerosis Signaling	1.57	0.173
Colorectal Cancer Metastasis Signaling	1.56	0.154
Ketogenesis	1.55	0.364
BEX2 Signaling Pathway	1.53	0.19
Methionine Degradation I (to Homocysteine)	1.51	0.273
Retinoate Biosynthesis I	1.49	0.235
Ubiquinol-10 Biosynthesis (Eukaryotic)	1.45	0.294
Tetrahydrobiopterin Biosynthesis I	1.45	0.667
Hypusine Biosynthesis	1.45	0.667
Thyroid Hormone Biosynthesis	1.45	0.667
Glycerol-3-phosphate Shuttle	1.45	0.667
Oxidized GTP and dGTP Detoxification	1.45	0.667
Tetrahydrobiopterin Biosynthesis II	1.45	0.667
L-serine Degradation	1.45	0.667
Glucocorticoid Receptor Signaling	1.44	0.146
Assembly of RNA Polymerase I Complex	1.42	0.333
Glycogen Degradation II	1.42	0.333
Phagosome Formation	1.39	0.168
Triacylglycerol Biosynthesis	1.38	0.214
Cardiac Î²-adrenergic Signaling	1.35	0.163
P2Y Purigenic Receptor Signaling Pathway	1.33	0.165
TR/RXR Activation	1.32	0.179
Regulation Of The Epithelial Mesenchymal Transition In Development Pathway	1.32	0.179
Necroptosis Signaling Pathway	1.32	0.159
Factors Promoting Cardiogenesis in Vertebrates	1.3	0.16
Supplement 2
